# Supplementary material for: Time‐Lapse Acquisition of Both Freely Secreted Proteome and Exosome Encapsulated Proteome in Live Organoids’ Microenvironment
Source: Adv Sci (Weinh). 2024 Nov 21;12(2):2406509. doi: 10.1002/advs.202406509 (PMC11727246; doi:10.1002/advs.202406509)
Supplement: Supplementary file 2 — Supplemental Table 1 [file ADVS-12-2406509-s001.xlsx]

## Sheet: Sheet1
Protein.Group	D0-4-1	D0-4-2	D0-4-3	D0-4-4	D4-10-1	D4-10-2	D4-10-3	D4-10-4	D10-14-1	D10-14-2	D10-14-3	D10-14-4	D14-34-1	D14-34-2	D14-34-3	D14-34-4	D34-60-1	D34-60-2	D34-60-3	D34-60-4
A0A075B6H7;A0A0C4DH55;P01624	323527	3023830	936678	1192320	578286	655225	1699600	1291950	435193	1018440	786381	826996	595034	661063	659806	597601	166768	188226	202562	174091
A0A075B6H9											4623.21						4029.16	12431.6	12389.8	19967
A0A075B6I0	569003	440419		1081680	44951.6	216867	179654	253564		110187	73485.9	75982	49125.9	54519	50167.2	52274.5	15561.2	15452.8	13834	21380.9
A0A075B6I1											6370.89	5350.02		4352.55	3172.26	3223.37	2042.7	2106.35	1484.02	1390.32
A0A075B6I9								31449.1							7479.38	5675.53	2972.15	2646.73	3268.64	3445.4
A0A075B6J2	55615.4	74016.2	51101.8		47828.8	72163.7	33743	56365.1	6638.02	23968.7	22863.6	16480.9	15118.6	15433.9	12426.9	11459.9	1945.34	1226.87	1496.77	2381.41
A0A075B6J9	197966				17987	7361.05	30938.4	26545.5		10953.3	8576.85	9580.41	7582.41	6354.38	7258.77	6557	2663.26	1737.58	2767.4	1427.58
A0A075B6K0										3524.59							519.821	423.855	583.442	621.748
A0A075B6K4					20729.6		46185.3	42662.2		13290.7	18739.5	14881.1	13320	19602.9	13598.1	14139.5	2672.66	3245.12	2597.22	4633.32
A0A075B6K5	45748.7	43277.7	13152.1	20446.8	37514.9	47424.2	49429.8	69154.8	17821.2	32948.8	29589.3	28843.8	22200.8	16584.9	21611.4	22138.9	13701.4	14830.3	14792.6	9188.47
A0A075B6P5;P01615					44538.7	48021.6	54492	61354.3		27821.4	51183.6	46578.1	26416.5	32592.8	30638.3	27235.6	18625.4	16667.9	20477.5	19734.6
A0A075B6Q5					13737.2	7297.51	48594.1	29297.6	4956.39	23669.7	12936.6	15480.5	10308.4	14941.7	11517	10878.7	3760.96	4985.65	5015.82	4815.63
A0A075B6R2					34116.8	44308.6	117339	105740	31427.4	64209.5	72428.9	68849.1	46130.1	43461.9	44905.7	49597.3	13137.7	11419.5	11661.3	13558.7
A0A075B6R9;A0A0C4DH68			163521		69131.7	44116.6	107860	122456	30022	43580.4	52439	37254.7	32303.8	42645.1	27606.9	27066.2	22547.6	24414	21667.1	17667.3
A0A075B6S2;A2NJV5					5190.1	5022.84	10012.1	11689.6	9565.76	20400.4	18930.8	17593.9	8253.69	10217.9	10020.3	8719.96	7038.49	6979.68	6400.39	6283.41
A0A075B6S5					13922		77493.2	68498.5	31424.4	44118.8	33629	24241	23404.6	22489.3	20356.6	24543.3	10086.5	12304.8	13130.4	7730.31
A0A075B6S9;P0DSN7							49625.9	52225.1	10546.5	19731.2	15665.1	16419.6	11610.5	11608.6	19578.2	12974.7				1273.21
A0A075B759;A0A075B767;A0A0B4J2A2;F5H284;P0DN26;P0DN37;Q9Y536																	3691.95	2899.45	2851.41	2531.43
A0A075B7B8					133071	74357.2		464023		118401	148751	130904	3252.94	96760.2	73636.1	50431.9	1318.9		368.368
A0A075B7D0			429815		93134.4	86482.2	231992	120368	45924.5	197292	217223	203263	139919	122075	103457	130669	21967.5	10489.2	14245.8	28664.2
A0A075B7D8					16122.5	11917.6	59488.6	67203.9	14743.7	24119	10771.6	16191.8	14766.9	14635.7		19249.3	6508.4	6591.39	6340.24	4880.69
A0A087WSX0					3668.76	4864.84	8439.76	10358.5		5111.4	6610.81	6668.61	2544.99	2378.69	3661.36	3410.37	2400.02	2531.81	1858.26	1911.74
A0A087WSY6	211254	237468	410622	671780	104244	147097	164376	188206	48319.7	104777	95550.5	87654.1	59185.5	55985.3	51422.8	54012.9	19275.2	24411.1	17872	16425.2
A0A087WSZ0								4649.7		2883.27	1920.74	1441.13	1585.92				3217.31	4232.12	5680.74	1657.58
A0A087WW87;P01614	6555.21	8000.39			153201	121720	471884	603947	135801	296384	199338	184345	229522	206467	177481	209864	76262	69973	75660	71518.2
A0A0A0MRZ8;P04433	124807	84106	395886		126355	286791	1128990	997986	311764	602369	407207	437106	424709	388153	444964	450884	106875	87067.5	96662.7	9710.32
A0A0A0MS14					5507.72	7895.83				10887.7	7549.28			3657.26
A0A0A0MS15	48425.8	46014.6		138903	83514.2	101129	218196	199381	72897.9	127177	98843.8	93285.3	97404.5	88984.4	103086	96805.7	32805	31309.2	31570.8	30906.5
A0A0A0MT36;A0A0C4DH26					5194.71					7456.05	6065.32			4190.11			1312.26	1116.73
A0A0A0MT69					20724.5			69232		22271.2	21352	28233.1		23135.4	11103.2	8195.62	9105.88	10178.5	9404.79	8454.57
A0A0A0MT89					9906.82	17309.8	51735.5	33464.7		20396.6	13867	19521.4	10523.9	13549.7	12367.1	12051.8	7284.27	7655.81	7883.35	8802.37
A0A0A0MT96					27401.3	17100.1	17880.2	55926.2	3370.45	11317.1	9855.57	20900.8	12728.8	17399	15093.8	14462.3	8190.86	8064.81	8475.01	8245.41
A0A0A0MTA3					20223.8			55531.3				27127		21632
A0A0B4J1U3					9164.09	10259.1	36458.8	30114.8	11759.8	18857.2	13162	11749.8	11175.2	8659.7	9094.65	8430.46	3517.63	3852.18	3864.24	5159.91
A0A0B4J1U7			172354		24732.5	40166.8	61811.5	29908.3	47591.4	37606.3	43109.4	57709.9	25490.5	46875.7	47773.7	61006.8	10027.1	9605.45	9704.66	9425.55
A0A0B4J1V0					6123.31		57639.9	30856.7	12538.9	10099.8	7909.57	11980.9	12469.1	12367.8	12861	14260.9	2800.45	4662.54	4070.36	3665.02
A0A0B4J1V2					27367.6	20139.9	59640.6	61878.8	12550.4	39634.6	32993.7	29666.3	21008.6	20958.4	18227.1	18305.2	6064.9	7537.19	6723.05	4241.67
A0A0B4J1V6							7588.54	8260.8		8480.59		2500.87	3535.28	2653.19	2839.19	3031.57	1087.54	965.404	985.784	1311.2
A0A0B4J1X5						3589.54	53291.5	64532.5	57360.4				5094.2	46305.4	23291.2	26946.7	40466.3	44827	41626.3	51917.5
A0A0B4J1X8					4576.79		26927.5	32759.5		14485.3	12035.4	7859.32	12389.5	6513.47	7483.17	8536.86			1332.27
A0A0B4J1Y8					25420.8	23154.3	46842.5	55295	14466.5	26449.9	20712.1	22918.3	17307	13821.3	16860.4	15114.1	7586.98	8799.16	7917.28	10071.6
A0A0B4J1Y9					118825	121521	627871	407128	302936	171021	101621	103959	108605	102773	118626	119578	19751.8	26366.3	24105.7	33893.6
A0A0B4J2B5					358003	79949	75851.4	414336	458499		39644.4		411794	162809	392746		12768	108757	14537.4	113344
A0A0B4J2D5;P0DPI2																	67.4453	1029.23	779.751	853.49
A0A0B4J2D9;P0DP09					4891.04		16535.5	10938.1		6646.16	3026.88	3277.01	3205.42	3673.29	5842.53	2154.35	3330.47	4240.36	3495.33	2972.34
A0A0B4J2H0							9759.7	6150.07		5821.18	3923.5	5090.9	2874.29	1909.23	3292.02	2694.09
A0A0C4DH24								11294		8819.36	3981.93	4665.24		4357.63	2896.76	2078.97	1481.65	1600.4	1731.33	1862.94
A0A0C4DH25	483880	23846.4	72428.4	88506.1		71674.8	144123	156990	80933	131056	119502	116894	90715.2	102511	100653	93076.8	18960.8	39100.5	37667.4	34936.6
A0A0C4DH29																	1205.36	878.486	1252.87	1289.9
A0A0C4DH31					51669.6	40957.2	82082.8	128139	29704.2	104338	34717.2	35636.5	42743.9	41980.6	47487.3	28818.5	19666.1	23101.6	20812.6	30433.2
A0A0C4DH33					2619.12		7819.92	9564.29		4037.76	3374.26	3090.44	1766.6	2054.78	2162.44	2368.44	766.043		1027.42	620.915
A0A0C4DH34						4596.87	26835.7	22128.8	4109.82	7638.65	6875.75	5686.74	5320.63	5906.81	5921.8	4462.25	208.133	58.8111	199.892
A0A0C4DH35					61783.9	52536.4		176268		10207.8	35474.6	46079.3	41265.2	42350.6	31596.9	35274.3	706.919	759.55	2346.44	515.209
A0A0C4DH36					16706.8	18858.7	48701.1	43598.7	12433.8	18117.1	17946.4	16540	13148.6	13763.4	13242.9	14041.4	2568.45		1780.89
A0A0C4DH38	844.44				54656.7	68724.4	189608	183887	69203	175668	135369	132075	99007.6	80777.5	85213.3	76217.2	19781.2	16592.3	19836.5	25505.8
A0A0C4DH41;P01824;P01825;P06331;P0DP06;P0DP08					151523	146045		373310		248594	164044	159208		94624.2	14316.9	16108.8	48446	51243.5	49313.5	34683.5
A0A0C4DH43	24619.9		60035.5	41626.1	63295.9	55891.3	49898.1	136721	22194.9	17954.9	63022	70874.4	13250.8	31620.6	30052.6	25830.7	20094.4	11781.6	12852.3	7745.55
A0A0C4DH67					4143.41	5029.41	12407.2	12374.3		7052.75	5338.68	5458.6	3689.43	4609.86	3627.46	3921.64	466.378			1181.87
A0A0G2JRQ6	53577.6	98053.1	74916.4	170033	45244.4	60558.7	71516.5	75613.3	14737	54317.4	40261.9	40493.3	28041.5	30685.9	30897.8	31018.6	12418.5	13119.7	11188	11117.7
A0A0G2JS06								24049.9		8767.27	7482.45	9614.73		4824.56		4293.76	2317.84	3191.94	3493.24	1809.43
A0A0J9YX35					19622.7	23724	80646.5	62168.1	20970.4	50479.7	38652.3	34906.3	33530.9	29598.2	32111.2	30760.2	9364.82	7291.6	7819.91	9391.23
A0A0J9YXX1					67319.2	71916	208730	173813	44447	147532	120484	122143	66783.6	60609.9	70232.2	48673.5	32551.4	32578.8	30815.6	38543
A0A0J9YY99					39951.2	32981.8	145656	119887	23448.6	77144.4	49206.9	48701	33270.6	33326.1	31108.3	26046	12851.1	14501	17517.8	14595.3
A0A2Z4LIS9																	827.051	1244.51	1147.53	1119.1
A0A494C071															12773.1
A0AVT1										290.321			1504.37	667.758	277077	584.802	1245.61	1391.39	1446.02	1338.14
A0M8Q6	18165.7	16990.8	19822.2		1842880	1596640	4208950	4247970	946141	2723600	3768670	3463030	2038380	1923710	1947900	1867840	395994	299233	281065	436682
A0MZ66														2525.84			1563.77	1716.87	1709.28	1866.7
A1A5C7																	2893.55	2503.1	2932.78	4410.36
A1KZ92									16765.4	45755.4	3416.91	3097.31	1605.54	2938.68	1473.17	1614.02
A1L020																	1343.62	2083.38	1070.48	2062.6
A1L0T0																281.342	263.193		320.58	333.014
A1L157																	2382.52	2052.55	1614.54	1480.33
A1X283													2600.23	1620.86	949.155	2233.24	2815.39	2560.19	2784.75	3171.75
A2RTX5																	856.707	492.443	596.216	1065.53
A4D1P6										5656.05		2591.82	1789.06	2230.63	1439.4	1222.99	5176.75	4947.82	4997.06	5253.86
A5A3E0										5749.94	15225.1	16204		15318.8			12295.6	12081	11070.9	13161.4
A5D8T8										1971.52			2960.47	4679.08	2836.65	3394.91	2987.49	3360.49	2622.91	3673.94
A5D8V6										6265.51	1594.8		2993.36	2226.25	3205.9	2386.93	3664.73	5714.19	5180.79	5279.52
A5PKW4													5489.13	4160.57	4866.9	3866.03				666.53
A5YKK6	25895.9	131311			25282	53549	3958.63	429.496	5601.53	3570.91	8688.82	15919.7	4702.62	8185.79	5336.32	6130.64	5782.09	3753.09	6278.48	5367.7
A6NCE7;Q9GZQ8													1791.17		798.013		12109	13161.5	10791.6	11066.2
A6NDB9								956.432					1571.18	4206.73	3568.19	4912.05	3233.56	3743.46	3613.64	3477.79
A6NDG6										2712.49	2820.2	6268.68	4404.82	4277.24	4132.02	4332.92	4618.22	4854.56	4746.91	4718.48
A6NDR6;O00470;O14770;Q99687																	2548.7	1599.98	2390.22	1471.52
A6NE02	115728	117252	140414	148427	41687.9	44370	55743.6	47588.7	66402.9	102053	170950	160887	200289	249025	219211	234980	140630	123901	156519	157248
A6NFN3;O43251;Q9NWB1					2159.09	1957.73				758.286			2057.35	2181.57	1633.89	1404.97	494.915	179.738	780.551	353.998
A6NGN9															2001.46	1572.35	3947.87	4772.5	4397.09	5236.66
A6NHL2												3458.79	1109.08	4174.05	2607.15		1883.8	1339.84	2312.98	1720.12
A6NHR9					3065	3040.8	2191.43	1893.35		515.052	3265.33	2179.34	1179.14		1057.62	1505.39	639.293	638.381	942.522	862.731
A6NIH7													1908.9		3095.67	4502.71	4207.18	4374.79	3786.79	3913.37
A6NKD9																	634.15	793.687	598.332	853.616
A6NLJ0;Q8NCU7							5719.28	5299.74	6708.49	1598.97	1240.14	1906.6	924.94	2000.88
A7KAX9																	489.017	299.175	499.052	417.381
A7MBM2																	1076.88	1106.8	1193.08	747.134
A8K0Z3;A8MWX3;C4AMC7;Q6VEQ5;Q9NQA3										1505.4						1495.86	2559.15	2865.23	2288.92
A8K2U0					16487	7948.78	2222.57		2306.19		5449.45	7527.99	8615.96	6853.36	9123.2	9599.44	1230.66	3480.56	1349.03	1651.91
A8MVW0						63780	36637.5			4254.63	2384.94	39620.4	7027.58	4069.91	7790.64	6245.48	8833.37	7954.38	9878.67	9851.21
A8MWD9;P62308			40329.4	93037	17040.9	10616.5	11020.4	2135.64	22376	41171.1	38922.5	30437.2	22251.5	37764.2	32422.4	32211.6	15181.6	14458.2	13520.2	27003.8
B1AKI9																	1090.4	1851.75	1432.22	1668.24
B1ANS9														17005.4	17702.5	15714.6	21665	18387.8	19809.5	17766.3
B5ME19;Q99613	19327	17896.4	38617.4	43271	14397.9	17106.6	14119	14507.4	9669.36	19325.2	9970.93	8519.72	9201.26	9072.3	8728.43	9161.42	18834.6	15953.7	18197.1	17578.8
B6SEH9	10346.9	13150.3	27973.4	45495.6	19413.6	13868.2	1584.86	6911.11								790.024
B9A064	234852	21822.8	153364	606718	962563	1160680	3041100	2502470	897408	1410190	1488390	1564890	1128180	1331550	1371670	1381590	171206	223956	201179	208404
C9JRZ8			10319.1														1187.68	1742.21	1714.01	1242.92
E9PAV3	22811.9	23552.8	15577.2	21354.9	6559.92	5229.25	7571.66	7188.64	13556.7	28483.9	11342.2	10702.8	11441.4	12009.9	11522.9	12581.3	20758.8	25702.8	20287.1	27980.3
E9PRG8											2088	2828.26	3820.75	2893.15	2738.78	3037.42	2816.1	2230.9	2255.41	958.009
H3BS89																	944.834	413.934	555.308	643.512
O00115								4242.08		2711.24		1557.72	1976.5		2187.33	2690.93	594.152	938.078	768.636	722.05
O00139					2454.02						3106.66	4130.14	2420.43	2223.02	2333.54	2012.61	2837.45	3353.43	2618.8	3074.76
O00151	17223		30180	29476.7	7400.67	4306.11	3600.21	2878.51		1290.37	1916.62	1871.93	753.612		1291.21	2323.15	1639.67	1436.07	1387.6	1736.84
O00154										6169.67	13235		7024.88	8753.4	8362.49	9548.74	15145.6	13346.1	14217.3	15261.9
O00159										748.012	711.061		1049.97	1009.12	1055.88	1143.47	474.183	504.078	833.789	641.594
O00161	5479.97	14303.5		6179.67						1058.68			2950.01	3703.21	5304.96	3084.44	7642.54	7359.6	8611.29	7902.68
O00170											2088.68	1008.28	1473.37	1314.73	1303.22	1569.7	1079	669.309	1075.87	599.155
O00178										1507.74					1918.4	1243.85	1255.24	1028.11	1249.59	1029.07
O00186	1448.66		10469.5								3287.05		4624.55	5005.78	5365.78	4235.78	14251.8	10273.8	12086.8	10452.7
O00192									14939.6		2805.72		8100.11	6159.45	5278.03	5462.79	17430.8	16991.6	16489.2	16224.2
O00193										7010.64	3079.83	3323.98		5962.24	1818.99	5578.6	5660.52	9888.29	9802.58	6472.38
O00203	5086.18	5708.77	6404.52	4693.06	5083.32	2972.82	3206.93	1465.67	2209.66	3119.87	1801.86	1329.62	1861.76	1801.11	1564.06	1927.29	3293.25	2530.81	2880.79	3242.31
O00204	654550	571001		759377	737191	745191	223921	327736	68793.5		84826	150372	46533.3	44091.9	58038.6	34063.4				7199.5
O00213															1035.72		684.257	852.11	294.622	395.173
O00217																	283.156	1043.42	912.069	728.645
O00231	7106.81	7875.25	15594.3	14998.1	6344.83	7022.86	5977.01	6044.89	4192.52	9018.26	6055.76	5301.61	8028.4	6699.41	6795.01	7359.69	5887.49	6238.15	5677.79	4903.47
O00232	7390	8003.27	11236.4	11301.3	5381.62	4679.07	7484.34	8391.62	3737.84	10109.4	6290.42	4770.22	7816.58	7945.08	8294.01	8471.16	5781.42	4376.85	5127.79	5423.46
O00233			4020.04	3508.48	2291.75		1198.37			1562.76	1685.35	1179.92	2467.78	2835.87	2191.91	2428.94	7663.06	8883.04	7968.74	5386.96
O00244														2424.88	2988.46		4826.85	5236.73	4483.85	6174.98
O00264	16618.7	15902.4		24140.4			5119.93	7770.56	4140.46	3128.35	6522.43	9219.82	9483.25	7174.67	6765.05	5837.94	12605.4	13389	7141.51	15798.8
O00267										2361.33	2228.73			2122.49	2734.52	2015.33	2391.19	2243.07	2253.42	2513.53
O00273										1465.6			952.519			1407.42	2453.39	1991.85	2241.38	3140.05
O00291													2246.29	4454.23	2075.14	3924.44	1666.81	942.205	1659.04	1413.18
O00299	18073.3	12840.2	30625.3	36720.9	8717.64	9154.41	7329.37	9331.37	3208.61	10872.6	6950.79	7141	23296.4	22731.7	21953	21860.7	13863.4	12273.1	12283	14655.2
O00303	11735.9	12591.1	16081.6	17567.2	11409.7	10954.3	8712.18	10429.4	8850.6	12703.7	7948.19	6929.63	7401.07	8363.57	8858.18	9105.15	7022.04	6164.33	5953.67	6207.18
O00391	30860.2	34899	98135.2	92757.4	21127.2	34071.2	19259.5	14759.5	13446.9	7187.98	4072.24	5306.31	4251.55	3920.51	3743.55	4080.72	2742.82	4849.17	4242.99	4038.34
O00399													5696.04	4865.5		5296.27	3220.12	4133.48	5314.79	6487.41
O00401									17394.7		1954.92		2583.5	3112.56	3753.64	2999.09	11056.3	10597.6	11454.4	12002.5
O00410	2853.29	2241.75	3493.15	3906.45	3005.51	3419.5	3032	1741.17	1692.82	4239.96	3034.16	3313.12	3731.18	4139.56	3872.44	4769.12	8734.51	6500.49	6727.49	7475.98
O00422		6463.21			3107.26		2351.46	1353.97		4028.25			8318.05	8480.65	8120.22	8711.49	5758.86	5933.08	4754.81	4727
O00423										1599.98		1390.82	1119.95		5464.18		1505.11	1417.66	1312.82	1348.77
O00425	8991.18	8304.15	7964.35		7589.28	7210.12	4901.96	7328.84	3774.74	5856.46	7863.7	8189.13	4424.83	4334.82	4624.26	4863.61	3309.56	3748.35	4023.34	3498.7
O00429	633.614	2328.57			1679.93		878.799			989.127	906.169	781.35	1365.39	1262.28	1744.74	1718.63	935.294	943.423	1235.44	1134.1
O00451											1947.44						2070	2852.98	2534.28	3671.32
O00461																	1449.83	1434.72	1245.89	1124.48
O00462																797.703	514.925	410.306	459.473	226.856
O00468	9782.13	6118.65	13740.5	12258.4	6009.34	5620.63	7233.05	6412.5	16157.2	16503.9	18578.5	19080.4	17814.7	17138.5	17382.2	16247.4	126610	146781	130379	130436
O00469									7363.57	17247.4	935.055	1140.04	762.691	863.5	380.374	632.935			281.421
O00471														1173.42	1548.01	719.021	1215.82	1069.19	1352.73	952.868
O00479																	8629.82	7574.92	8920.59	4003
O00487	9190.69	7773.88		17343.7	7225.94	5560.96	4591.2	9107.1	11416.1	8797.19	6575.46	5826.74	9183.59	9746.8	7688.93	9063	4954.91	5062.39	3248.52	2709.81
O00499													4744.2	4849.63	5350.77	2989.41	4402.78	4578.99	3585.71	3914.71
O00505	993.121									717.23	1165.15	614.269	967.816	852.913	1120.09	1583.36	3038.9	3070.17	2616.01	2542.42
O00506																	908.958	676.641	353.903	420.646
O00507																	1729.99	1341.2	1674.43	1273.11
O00522																	852.389	377.635	865.646	706.643
O00541										2592.32	1504.13						1445.83	1136.48	1654.41	969.313
O00548																	589.532	876.602	684.853	424.344
O00560	109904	113140	135791	136622	37067.3	36680.4	28788.8	44831.7	33890.4	38891.4	56546.4	52272.9	91649.5	96672.3	95264	95270.1	133580	138067	115813	94657.8
O00562																	1335.54	828.412	1059.46	1088.19
O00567						5053.15		3255.02	5934.06	3161.22	5217.62	3280.42	2325.55	2632.52	2727.16	1052.34	3092.97	2551.26	3162.42	2617.51
O00571	6616.87	8792.72	14506.9	12318.7	8003.49	8072.27	5901.44	4717.47	4557.03	4987.63	9156.02	9312.15	6411.94	5622.65	6609.06	6096.8	6569.77	7844.42	6612.59	6528.91
O00592	35892.4	41302.5	117838	39417.7	15201.1	14931.8	16588.5	11656.9	9709.04	6794.24							6227.72	5604.99	5983.07	4311.03
O00622									4002.36								985.943	1414.81	987.281	867.425
O00625												493.195	1220.08		1573.59	1636.85	3608.28	4036.4	3995.12	3728.19
O00629						941.131				2437.32	2487.2	2454.5	2798.2	1757.62	2888.38	2555.16	2960.94	2073.71	2159.14	2637.11
O00743					1441.16	1271.79			409.952	2063.18	1540.49	476.649	1844.3	1592.86	2310.6	2322.39	2694.19	2198.35	2338.57	1726.35
O00744																	650.266	774.862	884.203	941.637
O00748;P22303;Q5XG92									9354.8	7420.89	17442.6	14806.3	11413.6	11936.8	11432.3	9001.35	8891.1	9927.27	9098.39	7274.57
O00754	9393.76	8771.78	36701.2	38936.9	10754.3	9531	7143.88	7438.32	3677.09	2553.05	2209.74	2275.48	2240.58	2624.37	2463.5	2832.87	1726.05	2832.84	1269.11	1673.27
O00755	20138.7			188121	4781.6	13963.6		8639.36					4514.55	3434.58	5776.7	5203.4	5453.28	7523.77	5836.09	7685.54
O00764						3454.12		3749.08		3307.24			1650.81	2152.95	1365.53	1405.85	1393.37	937.374	1327.09	994.227
O14492																	1562.56	2101.51	2010.18	2119.36
O14495													2635.28	4620.78		2760.88	4620.55	3460.06	4647.18	3726.57
O14497						542.965	290.989				840.865		291.971	918.891	801.345	361.585	1169.42	1236.58	1271.09	1178.94
O14519		1415.05	3572.15	4165.93	1580.6	1087.41	2503.69	1382.48	560.088	502.773	1237.51	1190.45	590.269	273.209		587.679		312.684
O14530	619.921					956.678							413.579	1255.23	1376.85	1266.57	6133.43	7260.61	6875.02	6120.6
O14531						21267.3				1499.55	4680.21	4416.25	9568.45	9158.13	10141.5	8502.69	18285.5	17463.5	18221.3	17821.1
O14556	7591.67			30137	4522.99				7725.95	6144.42	7213.9	6123.85	4753.94	4724.47	3997.02	4457.84	2805.41	2154.09	2443.1	4292.09
O14559													6876.19				5705.7	4771.85	6311.82	3088.61
O14562										1264.15			1282.9		2623.09	3102.68	1860.1	2953.55	2475.14	2407.03
O14578																	933.864	532.968	934.686	597.5
O14579						1338.47				1276.37	2349.17	2192.94	800.643		1180.15	1926.59	1879.3	1002.85	1149.95	1077.02
O14594										3083.85	3024.72	2382.56	5281.23	6279.26	5327.85	5203.4	15973.7	30003.1	19621.4	24049.9
O14617	3453.3	5172.69	6616.1			1807.75	1349.61	2110.75		3684.37	1816.5	1244.59	1054.82	1785.41	1706.39	1183.39	2698.39	2006.47	2620.59	2807.58
O14618													1157.19	1007.11	2427.88		4633.69	3696.48	4453.65	4117.02
O14640;P54792																	1460.84	1167.68	1001.9	1188.37
O14641										4674.14							3155.52	3309.74	3641.61	2290.86
O14646		1308.98			1136.57	480.553	415.607	538.623		184.708							447.377	565.332	460.623	320.586
O14657	7199.21	10652.6							32291	1804.86	23104.5	18923.9	2012.08	3823.6	5556.65	2603.87
O14662													1059.47			1168.71	1579.59	1274.96	1519.91	1384.53
O14672	9709.45	12477.5	9437.29	31023.5	5949.69	7159.81	6521.01	6355.78	4388.73	7768.68	5205.38	5593.05	10638.7	9409.26	8928.68	9462.76	27170.3	22815.5	25307.4	24129.8
O14732		5958.01				6137.43							7552.87	7755.01	6563.92	7016.06
O14737									4782.8					3258.82		1669.13	10412.7	13291.9	9849.61	12595.2
O14744			11597.2		9353.82	9320.26	5241.72	3797.31		4193.82	2944.91	8669.66	5186.81	4417.82	6366.84	3189.02	8265.63	5607.96	10257.8	7347.6
O14745	24348	35828.5	34483.9	40414.5	9655.95	9740.63	10198.7	5515.03	5332.88	2704.37	2486.06	1675.76	3838.5	2903.33	3875.65	4150.16	10516.6	10181	9842.51	6465.3
O14746			104111		18092.9	28620		17632.3			3057.62	9495.16	8947.99	5680.03	9523.49	8164.15
O14763													1402.81		1211.07	644.775	2076.8	1532.9	1738.67	1854.14
O14773													1831.9	3102.31	1081.41	1374.69	828.879	981.455	394.725	1119.83
O14775																	1487.39	1963.24	1437.27	1059.12
O14776	12303.6	13992.3		5426.94			3437.85		8762.12	5718.2	9349.62	8404.13	3972.49	4747.79	4033.54	4078.72	2817.62	2654.66	2255.54	2583.19
O14786												2242.42	2069.47	3119.68	1890.77	2193.87	2802.04	2997.66	2570.79	2199.37
O14787																643.588	1022.06	1304.53	801.095	448.31
O14795																2849.73	1857.55	1620.71	1772.97	1899.35
O14802						391.808					486.828					243.135	298.12	381.359	451.308
O14817													341.335	643.601	906.361	701.106	9026.5	7687.78	8700.95	9653.68
O14818	20848.3	22955.7	49933.8	65447	23557.8	24376.7	17389.7	15708.6	14949.9	26022.3	12415.5	15304.1	18495.9	15931.4	16229.6	17223.1	18998.3	22406.3	22118.8	23824.9
O14828										1570.33			2914.16	2558.51	3147.58	2259.51	5078.73	3972	4795.02	4871.55
O14907														595.852			748.062	188.384	896.104	638.274
O14908																	2371.91	2097.74	2175.73	2366.09
O14910										2729.3	3938.88	4202.42	7436.46	5667.3	6470.76	6288.53	33281.5	35196.5	30744.3	35463.4
O14924																	1367.88	1499.06	1398.79	1052.15
O14933			4081.08										675.769				835.036	599.117	999.526	476.595
O14936		2792.16					415.376	1166.75		1625.94	1304.75	2034.68	3664.42	3384.21	3974.77	4351.4	8987.49	8148.32	9475.7	9683.41
O14939																196.644	760.154	595.781	639.546	500.422
O14950;P19105	30222.3	24449	26843.5	31860.9	15372.2	16521.7	6457.85	13984.1	16878.2	6521.06	9862.28	9865.07	11689.4	12498.2	11021.1	10478.3	17235.7	19724	17396.4	18936.1
O14964	15436.6	14369.4	22156.9	27946.8	8311.19	4144.5	9377.97	8748.88	13715.8				7122.89	3175.77	4847.03	6488.9	8671.91	9004.51	8751.97	9418.88
O14974										2912.9	4059.95		3905.8	1986.02	5667.32	5322.1	6514.27	6655.53	6752.01	7296
O14976													1141.05			550.057	711.393	574.939	825.09	473.305
O14979	5789.02	9576.89			4307.25	7054.47	4773.12	2089.08		1274.04	6778.44	5321.26	7408.62	8474.24	8082.58	5231.9	8342.2	8694.82	12195.8	11281.2
O14980					7706.69	7593.7	2890.76	4359.98	4063.2	6818.44	3316.02	3190.58	2827.02	3552.48	3383.04	3009.79	4486.86	3982.67	4141.26	4555.24
O15013																	1043.23	711.255	937.141	748.001
O15020									3226.57		1070.68						2805.87	3181.75	3389.37	3313.34
O15027																	2150.74	1515.42	1494.99	2129.98
O15031	4388.24	5349.83	11634.7	7669.86	2434.68			1212.28		2103.18	2217.67		9552.83	9952.79	8254.58	8996.03	29973.6	27094.5	27006.9	26390.7
O15041																	737.317	1228.99	1124.44	1061.11
O15042	8430.96	10953.6	37912.3	10336.7	7909.21	12509.9	7036.77	8735.94	21289.3	20714	8420.86	6766.56	3448.26	5140.76	4041.17	3683.69	3365.73	2854.54	3130.77	3985.77
O15050	19301.9	21332.2	68239.9	70146.3	11574.5	7779.98	9864.84	10386.3				1525.18	1153.44			1154.93
O15066										2575.48	2538.25						1538.45	1720.21	1650.67	1797.74
O15067	8301.42				2011.98			1205.1	1269.1	2060.24	2591.83	2472.09	3506.39	3856.29	4450.3	3446.25	3031.98	2733.06	3007.98	2750.95
O15068																	837.237	1141.92	763.983	991.265
O15069																	497.473	321.653	512.451	262.476
O15072													1927.17	2894.1	2343.57	3304.78	2822.85	4454.58	3831.54	4139.5
O15075											2673.65	1855.11	1737.33	1986.4	1846.12	3116.34	11806.1	9491.22	10217.4	9651.93
O15085																	1093.01	1229.6	788.48	909.082
O15116											850.401		2001.31	1313.63	2129.29	1243.37	2736.1	3020.11	2470.29	1862.92
O15126														1765.23	1140.17	993.886	2015.95	1601.15	1718.27	2212.23
O15127																	163.326	220.821	296.547	351.984
O15143	5466.33	4599.44	8752.69	10195.4	3134.14	4556.47	2813.81	2826.39	3279.37	1828.32		891.977	1507.09	1141.05	495.675		1297.41	755.544	767.841	501.386
O15144	8630.19	12205.7		17667.1	7477.01	10667.6	8478.32	6821.08	6499.77	6425.76	5202.64	4008.54	7764.54	8214.7	7169.99	7601.88	6399.65	5022.85	5948.25	5973.2
O15145	9889.75	7490.16	26680.3	32129.9	3654.22	4298.71	6175.07	5809.16	2974.38	5060.71	3120.41	3238.37	11958.6	12107.6	12913	10936	7506.79	7374.85	9447.7	11249.3
O15160	4352.2					2375.31		2587.66		2005.46	2706.69	2355.48	1918.89	1746.73	1898.68	1972.42	713.806	468.107	731.444	704.037
O15162													3051.17			5398.63	3305.48	1943.62	2603.49	2186.79
O15212										2992.66	3895.43		1604.26	2117.15	4411.61	1145	6588.5	9977.13	8217.21	7796.71
O15230	2959.03	2530.49		5759.54	1615.14		1677.79	1856.08	29554.7	42966.9	4654.95	4344.74	3561.76	3814.8	4292.76	3912.29	3232.17	4314.29	3431.63	3405.65
O15232									2253.51				1474.37	557.115	316.387		944.316	1660.93	1253.96	1244.66
O15234																	1426.38	1500.78	1541.06	1407.24
O15240																	940.464	1068.94	1467.32	1584.65
O15258																	5471.44	4996.09	4900.04	3978.75
O15260	4877.35	3439.86			1734.88	3175.08	3058.72	3166.27	1187.1	2727.84	3266.1	1347.9	3422.19	4222.97	3817.3	2583.29	3182.97	3348.88	2918.33	1602.2
O15294												3570.87					656.872	628.163	660.376
O15305													1586.77	1261.32	1238.04	1464.85	2191.95	1736.31	1771.03	1458.94
O15321	27299.4	39444.8	76182.6	86160.6	22281.8	22226.2	13950.7			21282.4	30152.2	30044.1	16701.4	26673.2	23214.1	23678.8
O15344											1462.95		1137.68	1899.61	1357.21	682.716	1188.34	515.615	768.495	767.052
O15347	21736.9	20313.7	18569.7	22334.5	7696.2	13565.9	9136.01	12096.3	44896.5	84534.2	72016.3	65099.1	25920.4	25737.5	27427.2	28086.5	164258	174809	162132	158915
O15355						3969.69				11460.3		1948.85	2666.21	2752.37	2743.59	2809.27	12250.2	10269.6	11125.1	12117.1
O15371	10128.5	11247.1	18641	13903.8	5307.12	10485.4	7294.14	5903.2	7237.39	10589	6125.09	6184.48	7822.86	8649.75	8552.02	8340.01	12074.6	8002.51	7659.35	9644.68
O15372	7246.06	10436.2		15754.2	8301.21	6628.53	7717.18	3894.27	6502.99	7054.03	5996.38	6255.82	4470.56	3939.17	4091.69	3787.16	8534.02	6296.57	7705.72	6926.4
O15391;P25490									2333.37			3567.74	1952.99	1579.78	1469.89		1038.29	1488.08	1780.97	1681.77
O15394													329.953				1112.41	1285.25	1087.3	611.785
O15397																	633.077	820.998	806.077	1128.14
O15400	1822.18		5910.03							2179.76		1113.27	1852.28	3104.49	1893.61	2470.18	9344.52	8889.98	8687.72	9836.12
O15427														2305.05	1886.02	2259.53	5715.95	5690.75	6133.07	6100.82
O15431														448.476		693.154	2007.23	1294.39	1655.87	1828.26
O15439														968.319	1863.71		5797.93	4184.78	4801.57	4867.2
O15460										6077.81			1980.26		5381.94		325.019
O15484	482.884		1329.85										2281.39	2575.51	2094.27	1158.72	4899.09	4428.83	4198.72	3790.22
O15498										1603.47	1396.2	2317.19	6852.69	6928.47	7238.83	7263.64	9688.49	8179.17	8359.54	8531.81
O15511		3341.58		21518.3		3068.75	1767.09	2310.45	2141.75	792.648			4357.46	3215.68	3502.77	3606.39	4364.2	5539.14	4616.64	5476.82
O15530;Q6A1A2																	2062.05	853.863	1353.02	1076.91
O15540													3139.9		3632.96	2948.55	3944.48	4869.35	3661.96	3777.35
O43143	8808.98	10575.3	18777.1	20627.8	7401.59	8062.41	5001.16	5989.7	2824.72	4714.19	4388.68	4831.84	6141.79	6053.03	5859.05	5945.87	4643.8	2672.39	3561.86	3814.97
O43147					5035.86	5519.67	16351.5	18107.4		3169.09	1769.27		2896.49	3534.63	3771.13	2711.59	454.267			2095.41
O43148										2493.62	1514.89		3867.8	2896.49	2682.26	3179.78	1838.79	1590.77	1655.71	1767.11
O43157													2348.41	2695.89	3230.34	2478.21	4860.55	4663.13	4038.11	4305.01
O43164																	609.369	638.785	662.387	856.372
O43169	3059.44	4205.51	3228.95							926.289			429.415		7222.2	10549.9	2270.73	2976.86	1709.18	3766.59
O43172										1055.81	4096.53	3357.57	3113.06	2877.56	2338.14	2249.28	1502.39	1747.22	1042.83	1020.4
O43175	15206.1	12388.6	29009.3	19934.6	7936.41	11226.1	6299.39	5304.49	7076.82	9717.65	9755.25	8052.59	16330.3	16289.9	16816.2	15429.1	23180	19598.2	22139	23222.6
O43184																	1212.06	2518.1	1066.54	1703.62
O43236																	2009.2	3006.98	1882.58	2867.16
O43237								2185.95		2058.46	4968.98	5935.73	3117.35	3260.82	3052.52	2160.04	3656.4	3316.26	3234.55	2598.02
O43240					3221.72	3613.88			2599.33		2148.92	1377.13	3808.33	2913.56	2750.65	2081.54
O43242	4015.37	5116	15138.8	14170.1	6468.02	8326.94	7173.82	6145.25	7364.51	8746.67	5286.83	6860.99	7048.29	7915.95	8064.84	6990.34	5466.8	4197.23	5469.5	6008.46
O43252	2409.42	3373.45		4780.52	2988.69	3378.51	3554.08	3063.93		2047	1834.32	1407.2	6134.64	5075.49	5932.69	6272.86	2159.84	1816.33	1971.19	2313.88
O43264																	741.655	735.108	733.816	664.033
O43280	9049.78	9648.21	37702.2	32256.2	5877.38	4806.54	3277.73	5959.17			1344.59
O43290								772.996		3465.33		1217.39	7225.46				2445.89	3134.63	2978.89	3005.36
O43295								3757.57		965.059	2288.02	1188.91	21910				1916.67	1391.55	1844.16	1766.32
O43301																	2019.44	1652.95	1660.19	1816.41
O43306																	2900.67	2676.46	2944.87	3082.36
O43314														1352.76	1787.29	1075.64	4395.04	5005.18	3455.23	2015.67
O43324	8410.22	13701			6083.2	7401.78	3879.88	4012.08	6007.02	4414.74	4664.95	4887.19	4374.31	4170.99	3139.08	4308.05	1144.4	1163.06	1648.41	2415.67
O43347					4900.56	10644.5	11956.1	8298.19		3703.04	8043.38	7897.9	4528.29	5097.71	5880.08	5040.15	3607.85	3832.34	4291.18	3808.75
O43390	18964.7	19309.9	23968	29850.8	14538.9	13844	8484.64	9413.53	42967.5	37002.1	143277	146503	39654.1	40539.1	45168.1	40081.3	33810.5	29666.7	33503.4	28057.1
O43395	9054.45								15479.8	3751.66	3494.47	3259.81	7273.9	4732.03	6590.18	3559.75	1825.09	1763.75	1756.79	1870.21
O43396	4553.91	4145.91	17951.8	11951.4		4162.55			8403.8	9352.9	3211.33	3002	3151.58	3661.43	3649.91	3317.12	4557.99	3522.47	3946.71	6114.59
O43399							1177.69			2637.41	2170.85	1684.86	3264.7	4359.72	4297.1	3846.73	10209.9	13758.9	10715.1	11333.5
O43405								1921.43		2207.18			880.313			1126.22	1459.68	1721.09	1404.07	1845.64
O43424																	1000.66	613.155	873.541	1097.24
O43427										1303.15	1501.37		2573.06	2071.77	2734.38	2198.77	5368.95	4266.23	5234.64	5064.36
O43447													4189.04	6171.23	4332.8	4529.81	4716.83	5704.94	5828.05	6078.13
O43451	39616	37430.4	121035	129506	36405.6	27898.8	17908.1	20158.9		10564.3	11784.5	11520	4250.26	4753.47	4241.33	4748.51	3424.16
O43488					1429.09	1647.44				2592.89			8421.98	7963.77	10591.8	8058.76	5122.08	4469.88	3997.06	4670.84
O43490	8173.43	9323.37	21205.4	22384.2	3279.86	6697.14	5642.71	4528.31		1979.31			3304.16	2527.72	2358.04	2105.41	14876.8	11304	11905.3	13724.9
O43491	5946.66	7331.78			3012.46	1689.66	2576.75	2501.56	4976.59	5277.36	3902.08	3922.87	11378	12115.2	11531.2	10781.4	40343.3	34209.9	37609.5	36515.3
O43493																	534.039	442.885	386.938	752.155
O43504			5155.26			1255.62					1036.09	1256.12	1074.13	1905.24	1966.56	1375.64	2031.89	1966.27	2179.48	2045.36
O43505	13711.9	13876.4	41040.7	43394.2	12165	11091.9	7031.46	5548.01		2907.14	3570.67		8897.01	9098.08	9596.14	8103.86	6361.02	9605.53	7642.95	9297.52
O43516																	2641.92	3648.06	2971.42	3506.27
O43529													1210.57			1495.91	2605.16	4518.22	4122.06	3621.56
O43581														1137.75		1558.37	2678.6	2879.97	2690.92	2920.3
O43583	9444.57									2115.43		3240.33	4064.53	5313.19	5084.37	4838.58	3461.11	5098.11	4618.83	2140.04
O43592																	855.085	937.812	698.999	442.244
O43598										3288.99			11994.2	12160.2	9525.67	11771.3	10736.8	11610.9	10635.5	8440.36
O43602										2862.22	9459.37	10558.8	11546.3	12358.5	13242.3	10378.1	26721.9	28412.4	24740.5	24109.6
O43633	5394.79							1557.69			3649.02		13936.9	13615.2	10900.6	11530.4	21162.4	26836	22773.6	25909.4
O43639													3856.39	2183.62	2555.58	1591.56	8186.95	7958.88	9313.05	8141.28
O43657					4308.52		3210.29	7957.34		13356.9	13630.7	15065.7	18541.8	15898.9	17496.4	22037.3	23978	27292.7	26958.7	27740.8
O43660		2532.36				1225.39			2040.07	24239.3	3989.45	4552.67	6152.44	7495.62	6916.75	6240.91	1605.28	1455.95	1630.18	1492.59
O43665					665.483	466.114	2408.41	3321.32	1831.03	1252.74	429.008	1495.42	425.298	399.104			244.729	431.64	382.691	485.631
O43670					1077.55			8403.01	7289.39	6593.24	6423.66	6424.02	12545.9	3080.8	4515.96	4891.56	5813.08	14706	12286.1	5983.97
O43679;Q86U70											1154.18		864.317		901.322	1073.73	1003.37	921.079	1153.24	1259.7
O43681										1942.82	1856.64		2160.94	2674.38	2059.74	1881.75	3034.49	2935.93	3554.09	2979.53
O43684	11426.2	14265.6	16400.1		5562.85	6587.29	6639.78	7407.79	10706	12916.8	8502.93	10168.7	30345.3	26802.9	26178.1	23853.6	21897.5	20908.7	22582.8	21071
O43707	7768.53	8252.31	22963.9	22768	6683.44	6935.45	5936.92	4541.79	7814.25	11561.4	5392.92	4494.3	8177.09	9057.91	7044.47	8204.09	2059.6	2522.75	2097.28	1978.41
O43708									7565.34		7911.51	8481.36	4093.5		3419.35	4872.48	363.779	226.567	287.686	390.953
O43719						3928.7	3349.26	3978.17		3669.61	2798.09		2647.87	3160.26	3176.24	3638.12	6540.26	5671.72	6262.46	6614.85
O43747				2263.2			1958.17	6439.24		2097.16	2585.44		2085.78	2181.14	1846.65	1557.8	3445.47	2522.65	2840.47	2857.54
O43752																	1870.17	1694.42	1300.22	1223.75
O43759													795.354			2115.92	2699.53	2332.29	2784.69	2736.14
O43765										491.339			7557.93	5479.32	7256.65	6719.98	10656.9	8643.86	9996.05	8811.69
O43768													1082.56				4411.37	5953.77	5086.55	7939.78
O43776	6267.6			24913.9	3520.52	3519.68	3492.55	1622.73	2878.96	1960.18	2823.17	1368.62	4068.46	4986.09	4394.19	4604.94	3638.19	3091.48	3047.83	3353.78
O43795						2698.08	1374.1	1795.81		2250.51		5566.26	4182.4	5715.68	4735.3	6103.57	13338.1	12903.1	12204.7	12255.2
O43809	11474.2	7188.73	19702.2	23512	10060.5	9477.95	10525.1	7494.16	12394.9	16274.6	10145.3	12690.3	12267.1	9828.83	10744.2	10594.2	6117.77	5598.41	5529.88	4549.16
O43813	5414.41				39831.7		10846	5107.64		1833.07	713.949		3352.64	3949.54	3320.54	3388.4	2005.42	1233.74	2799.7	2321.05
O43815										2743.83							1080.32	1352.98	1544.41	1069.91
O43818	4974.06				2178.26	5193.97				2068.68			1438.11		3034.24	1981.47	2540.02	2865.64	2261.44	2658.82
O43822								188.387		104.156		477.711					124.357	245.783	463.537	228.703
O43847										3176.66				577.737			1390.34	1236.73	1595.87	1331.42
O43852	2481.99								2722.86	1126.73	801.564		1913.74	1394.16	1306.85	2061.46	2027.25	2384.03	2326.12	2413.87
O43854	15797.3	15775.9	25593.4	20427.3					14843.1	3670.82	4083.33	4272.05	5720.94	6236.05	4883.96	6102.73	14927.3	17894.4	15612.9	15638.8
O43865			11017.2				5479.53	11877.4		3263	2479.01	3495.11	3001.95	3823.97	2974.76	2979.03	7884.93	5850.65	7280.51	6765.9
O43913	4483.3	3349.78	3375.05					547.143		797.102	1884.8	1346.25	1044.71	1099.02		578.604	502.603	871.635	554.639	608.523
O43915																	1835.49	4511.7	2744.56	3777.16
O43916																	1391.38	2324.16	1656.28	1865.88
O43924																	430.022	662.736	556.892	610.81
O60216	3570.39	2354.94			1186.26	880.792	1529.97	1283.13		2545.2	2823.19	2673.91	1083.86	839.887	1573.82	1276.23	2467.78	2659.05	1966.38	2318.7
O60229																1228.5	2585.72	2345.04	2226.64	2342.36
O60231		1391.38			835.668		558.641			1000.71	519.288		337.059	941.82		747.429	1061.85	805.888	768.163	617.635
O60242																	304.034	355.259
O60243													8174.95	7445.18	6432.8	11638.9	23068.8	31658.5	26121.3	30014.2
O60256	3917.85						3838.59	3863.58		4016.15	3151.56	3661.99	6809.55	7246.87	8154.82	7974.66	6411.2	3935.37	5209.33	4352.74
O60262													3548.42	6728.01	4994.45	5366.2	2716.44	3081.83	2083.09	2639.99
O60264	10100.8	12520.6	19459		10070.6	6902.72	6888.65	7126.3		5855.05	8575.87	7042.32	4240.35	3877.72	3959.6	3939.93	2701.57	2494.58	3040.06	3158.74
O60266																	800.81	520.804	1109.63	712.604
O60271	12387.7				11655.1			10092.2		3281.02	5119.43	4416.72	5069.57	3194.7	3541.78	3901.95	4791.96	3853.92	4757.35	4375.85
O60282	2423.65	1688.61			2127.97	1752.96	1547.21	1611.57	1697.46	986.363	5041.31	4920.88	5812.02	5584.62	5935.71	5744.29	8645.84	8570.71	6736.75	7717.65
O60291																	4985.29	3525.7	4184.27	4015.82
O60331										4019.72	2464.52		4658.9	6045.07	2780.77	3964.39	2058.88	1952.57	2058.81	2010.64
O60333																	838.973	894.841	963.809	761.576
O60341	2656.83				3626.85	2469.79	1303.69	3687.17	3868.56	5527.99	3182.43	3551.29	2456.69	2408.41	2782.33	2858.58	2062.16	1218.35	2233.17	2254.73
O60346																	646.997	557.984	820.729	630.057
O60437													994.617	1026.34	821.286	1047.45
O60443																	506.392	877.917	372.585
O60462						4027.41								400.717		1793.48	3406.93	3340.37	3285.95	3153.38
O60486			12853.7														1177.82	1093.55	1117.13	1243.08
O60488	5604.65	3292.63						3068.77					2384.61	2700.75	2356.46	2266.03	9396.75	7675.45	8579.63	8683.8
O60493																	2584.99	2581.2	2084.7	1899.26
O60502										2446.67			2193.72	2223.24	1835.43	2675.42	3283	2034.09	3065.68	2321.68
O60503																	1420.09	1146.42	1210.59	879.42
O60504																	2067.63	2846.02	1890.61	1556.16
O60506	7352.87	6134.14	10011.3	8469.33	4754.28	6366.5	3000.09		8049.37	9857.51	27558.5	25285.1	15181.6	18223.9	15856.7	16244.9	21900.9	18318.3	20315.8	14915.6
O60512												1990.76	1235.5	762.57	1066.93		2681.02	5171.66	3560.23	4786.07
O60513										775.173	2956.33		4054.65	3061.04	4444.33	2191.77	4593.76	8692.8	5263.86	7655.31
O60518					1303.17		3276.27			4460.04	3806.26	3340.22	4908.52	4259.77	4444.05	5240.09	11111.8	5411.77	9556.88	12779.7
O60524																	1044.81	1197.66	1238.9	1205.83
O60551										1780.54			386.535			902.049	722.551	724.94	569.282	433.08
O60568			7820.63	10339.2	2936.2			1374.79		6466.91	1652.79
O60573									944.724	3393.35	944.904	1810.98	1275.92	1253.45	733.844	1687.42	315.326	549.81	746.851	1131.84
O60610		1597.02	2747.56		1422.8	2383.7	2179.06		1490.97	1152	967.901	2371.24	1875.98	1527.35	1580.26	1652.64	1354.24	1115.4	1529.07	1542.16
O60613										2074.69			1960.38	2077.33	2392.11	1455.97	427.644	629.282	874.006	1133.26
O60641															1739.06		4719.04	3811.14	3484.64	4526.32
O60645										2196.38			647.061				2059.76	1703.4	1605.23	2105.14
O60664										1647.61	1146.02	865.684	3370.93	4442.7	4006.48	4422.85	3196.01	1944.93	2529.86	2747.49
O60674																	169.268
O60684															746.156		895.026	877.823	774.374	460.458
O60701	3282.85	4643.16	15325.8	17233.7	1953.74	1855.42	2097.93	2678.44	115077	57286.3	140776	131236	97119.1	91255.3	96170.5	96393.1	57403.8	63997.2	60605.9	55296.2
O60716	9725.33	9864.03	32556.5	15780.4	1948.41	2819.18	3393.99	2763.14	7604.55	2331	3544.26	3367.63	7367.73	7681.7	7228.93	6928.14	12200.1	13292.2	16183.6	14997.3
O60739										559.925			1604.77	935.102	2213.12	2516.01	9658.38	11068.8	9225.68	10697.9
O60749													3285.67	3237.82	3197.75	2849.05	1991.81	1758.86	1932.72	2097.66
O60763						254.94	1110.59	255.972		2718.77	1336.38	1967.44	1025.35	1392.06	1245.96	1582.2	1388.72	1082.44	814.422	1347.98
O60779																	1126.25	939.571	1051.52	596.671
O60784															1428.95		1306.45	1454.1	1777.91	2080.48
O60826													2353.88		4817.44		922.627	859.243	932.291	1158.07
O60828											1574.71	2381.12				1003.32	2623.32	3727.37	2609.95	1880.75
O60831											1448.17		2879.83	2759.39	3474.47	2614.76	6083.29	6408.69	6158.88	5854.9
O60832	11267.4	11868.9	20145.3		3263.54	3798.65	1810.95	3274.09		5906.72	6239.01	6355.28	4318.48	4883.07	4940.8	3662.81	6571.45	4115.33	6733.1	6276.17
O60841	16771.3	12410.7	20442.3	46614	5644.37	7215.28	11226.6	7144.83	2929.05	5352.21	2257.99	4523.56	5329.56	4001.37	3686.4	3773.2	5138.07	3363.27	4009.54	2071.34
O60869														8687.71	5878.85	7783.27	5761.94	7197.4	5539.04	15945.7
O60879													2839.71			1404.19	2746.31	1505.34	2005.4	1555.55
O60884	8939.92	15045.3	11710.5		5049.74	3722.73	7936.15	2430.53	6994.03	9824.49	10815	11051.1	14514.6	14043.5	19562.5	16855.5	10683.6	14798.9	14932.2	18646.2
O60885																	6081.22	5532.75	6050.09	5944.47
O60888	10661.7	26109.5	33368.2	43388.6	11175.6	6118.05			11738.2	5926.75	10869.4	11222.6	5947.88	7016.41	6150.5	5790.47	11065.3	24584.5	11054.6	15053.9
O60909																	1079.16	1688.3	1429.74	2239.27
O60911	5830.37		5718.02		2776.27	4902.03	1879.77	5985.78	3757.01				4589.53	4767.38	3939.5	4391.11	2566.26	5204.58	3295.93	3421.86
O60925																	7291.28	8530.09	8190.49	12273.5
O60927																	1669.63	1139.07	1275.9	2238.92
O60942	6592.2	6831.02	12473.6	10462.9	4731.33	5302.44	3235.73	3065.07	7583.44	4078.95			3893.86	5311.24	4219.03	4416.47	9198.93	16188.6	1359.61	3496.78
O75015					6171.88	5921.57	18750.6	20228.4	3226.05	9458.67	7178.96	6357.14	4510.23	5353.71	4407.92	4800.02	1950.77	1918.62	1791.81	1556.47
O75037												390.068	487.252		682.715	465.185	1414.52	1571.7	1436.38	1212.63
O75044																	266.395	686.524	673.765	900.903
O75051											1232.87	2812.94				4051.28	8499.33	6816.48	7719.12	7637
O75052													3340.74	2888.09			1626.56	1196.46	1697.81	1568.09
O75054										4580.6	1065.22	1524.35	4553.29	4799.35	4239.67	4388.1	5661.46	5336.27	5324.81	5351.82
O75078																	1840.9	1622.69	1723.98	1468.69
O75083	22058.5	21278.1	45808.7	54031.5	11728.5	12460.9	8732.95	8517.78		4223.92	2537.83	1633.74	6608.26	6327.49	5767.17	5847.29	7334.95	7593.77	6302.92	7668.43
O75084			23530.5						43194.3								11143.4	7130.35	8391.91	8801.45
O75093							9436.98				2960.45	2207.42	4191.61	4638.41	4339.31	3174.76	22904.3	35995	26371.9	29517.4
O75094													1485.56				1394.66	3381.57	1982.01	2430.5
O75095																	892.871	1488.85	909.212	1205.43
O75096													1604.95	1380.45	900.048	1039.66	1356.38	2033.66	1460.68	1668.46
O75110																	1672.27	2038.9	1405.68	1471.44
O75116									1628.69	1081.4			2393.37	2618.54	1955.96	2051.58	5532.99	4183.77	4606.44	5267.94
O75122										1795.03	875.39	1643.35	911.749	959.585	1045.98	1190.16	2783.55	2154.71	2361.6	2621.59
O75131	10993.8	7669.91	10180.4	12358.9	4586.43	5912.14	6438.46	2929.69	7967.29	7008.78	5372.27	6312.9	8022.38	9365.22	8734.53	9592.67	17003.2	13644.8	14452.6	14045.6
O75144	5022.82	5835.06	19802.3	22682.7	3367.77	4354.92	2445.6			1631.79	1012.1	1678.35			1415.62	1009.81
O75145																	1806.31	1914.02	1450.31	1487.99
O75146									48387.8				1014.03				773.109	951.51	870.963	670.015
O75150						349.375			3181.76	1321.59	1752.36	2272.11	2578.77	1331.72	1927.88	2087.51	724.295	396.393	670.557	584.389
O75155																	577.547	849.444	846.444	960.176
O75165										458.672					472.32		1103.51	1101.11	1162.13	905.246
O75175																	2157.88	1990.68	2509.86	2434.17
O75179										596.377		449.859	1829.93				841.102	637.651	714.324	455.21
O75190									5930.84				4810.33	959.908	4211.57		1727.01	2351.84	2022.49	1831.78
O75223	8544.56	10694.6	6657.7		11984.6	13087.8	1573.3	4236.85	8299.99		4643.91	3380.81	11530.6	12704.7	11068.9	9953.32	4478.79	5502.41	4720	6989.43
O75251	5618.24	5762.45							10774.9		6360.29	6140.63	1821.93	2289.13	1457.81	2652.24
O75312														2437.49			1454.23	1518.55	625.621	1055.78
O75325	121848	81319.6	194085	225393	99825	91849.4	35091.6	52609		6377.55	8513.08	8203.04	6240.17	5444.07	5232.93	4401.75
O75326								3298.23		2140.36	1237.19	1901.32		1267.26			699.599	1251.24	516.361	896.178
O75339	4868.11	5588.35	12880.1	13101.7		3143.83	4482.57	5693.48	1422.49	2736.47	2880.66	1658.24	1711.04	1452.44	1653.23	2024.63	879.792	750.881	1209.94	315.507
O75340	4987.38	5004	12286.7	17578.3	5386.08		2474.33	2757.32	3854.9	6691.11	4223.45	4522.96	7360.13	8718.94	7392.6	6801.67	4163.59	4158.66	2943.52	3688.1
O75342									5599.8				2985.55	2889.13	3496.74		699.29	1527.26	953.077	1952.45
O75347													5124.6	5460.06	5607.38	5784.76	34589.8	43746.8	36558.9	35503.3
O75348										1649.88			3599.52	3225.56	3869.36	3745	5096.67	6295.21	4718.15	7546.01
O75351	4356.69						1636.68	2029.06	4127.17	4958.22	3214.28	3006.33	7174.47	8446.51	7392.82	6652.71	11402.5	6923.22	10540.1	10703.1
O75352																	1404.05	252.942		309.423
O75367	31813.1	26093.4	27977.7	20932.6	26755.7	30688.9	13503.9	15586.9	9556.63	7679.08	31514.5	33448.4	15095.2	13359.9	15938.9	15797.1	17263.6	13026.4	15902.3	14091
O75368										1038.74	2021.4	1479.46	2152.29	3083.38	2067.65	2546.74	10558.9	11054.5	10493.9	10556.6
O75369									13630	12339.5	5290.32	5358.3	6815.71	7240.87	6011.23	6754.88	4177.9	3848.08	3940.89	4674.38
O75386													1350.8				2605.9	2013.63	3118.3	2917.97
O75390		2732.57			2568.12	1689.34			3609.05	5823.81	2088.18	1762.31	3047.22	2334.34	1962.68	1904.94	703.807	760.707	777.306	662.421
O75396				6591.29						1053.63	2010.55	1259.2	2407.29	1776.5	2780.98	2006.64	1591.93	1620.94	1603.91	1984.26
O75400	18258.3	18018.5	33523.9	31200	6937.45	10744.1	8206.5	5251.97	27223.6	21269.9	6207.07	6702.96	6197.83	5438.26	6160.4	5868.58	4398.33	4676.68	5000.93	4417.85
O75436					979.766					3261.4			1034.42	957.203		856.515	2077.36	1776.7	1320.56	1828.09
O75446										342.118	433.892					365.378	710.145	745.194	935.332	594.062
O75467;Q6AW86							6749.63			7590.79	12643.1	13659	14857.4	15086.9	14260.3	15010.9	48398.2	48797	43391.3	55857.4
O75475	19159.4	17351.9	40295.3	40310.9	7783.34	8320.2	5832.41	5921.6	10641.4	17348.7	16613.6	17454.5	8691.78	9238.62	9569.56	8751.84	20126.6	19651.4	21467.5	20697.5
O75487	11358.2	9899.27	11219.7	14096.6				2537.54		1657.06	2612.06	2756.41	7348.35	6505.16	6028.17	7428.84	1383.89	1115.31	1483.31	1533.22
O75493			5327.63	7127.1	4011.03		5489.37	5727.72		8898.31	1787.03	1524.32	17835.1	16233.9	17907.7	17241.4	3229.84	3038.23	5545.48	2551.36
O75494	19458.8	20799.4	31495.5	31721.4	7902.64	8923.81	5498.98	4618.59	11113.9	13302.9	5128.74	4625.9	11590.8	12429.4	11075.7	10724.1	8315.41	12888.6	13705.3	14837.6
O75506											812.805		2392.15	3150.4	2997.82	2877.06	2805.74	1741.64	1719.12	1483.2
O75531	38570	38125.9	35247.3	25342.4	28279	24710.8	17737	20824	15893.2	2412.09	13658.7	17345.9	10892.7	12038.3	10089.4	9481.02	34736.4	35138.7	36431.5	43954.9
O75533	8169.57	10602.7	11200.9	10074.4	6722.87	6382.93	6546.81	4755.96	5793.73	12382.6	11794	11037.7	6534.76	5882.78	6775.74	6122.28	10340.5	8042.62	9513	8312.94
O75534	12736		28425.8			15730.7	12913.5	16631.7		1987.91	918.469			3432.23	2703.73		1387.41	1893.14	1486.89	1713.49
O75553													200.598		257.768		155.584	99.6108	335.141	228.262
O75569		2199.58					611.56			394.414	1810.55	1507.42	1687.44	1284.57	2221.58	1043.61	1816.26	1880.55	1506	1880.32
O75581										1995.34			1493.99				850.47	878.551	943.334	1319.92
O75592												783.298		1158.82			563.656	620.834	654.373	748.738
O75600									34068.3	14947.9	50596.5	45580.2	27811.5	31439.8	24056.4	24949.6	14300.2	15630.9	13441.1	12466.9
O75607	5613.55	7384.02				2032.18	2220.17	3543.13	2623.35	1440.85	1178.21	1244.58	596.466	1391.77	2251.02	1566.98	2461.83	2440.61	1852.44	1723.85
O75608	2454.83				1947.94	2565	2077.6	2328.36	13349.4	11504.5	21272.8	17101.5	21057.8	18176.6	20056.4	20255.4	21826.3	20599.7	20419	17264.4
O75629								2291.04		374.019	1910.83	2066.92	4455.37	2991.61	3750.78	4363.33
O75636					7540.44	11351.1	24919.5	25000.1	8509.3	14863.8	9951.99	12160.4	6103.5	6687.42	8723.16	6708.88	1584.92	2093.37	1866.63	2247.84
O75643	5352.22	5551.12	10794.8	16992.5	5224.44	4868.46	5208.92	4037.13	2476.46	6364.48	5876.22	5596.26	2260.36	2873.25	2892.23	2612.77	6145.91	4073.6	4903.23	5002.18
O75663													975.44				3118.39	2081.35	2249.48	3008.96
O75674														4379.68		2420.97	2234.83	1600.56	2320.09	1530.33
O75688			15494.1	45467.8			8306.52		13366.4		3712.21		2660.1	3353.36	1881.83	2683.44	4080	3229.78	3928.77	3068.47
O75694										2091.02		320.22	467.229			255.844
O75695			3190.13	6348.64		1133.22	1069.81			712.716	1396.91		7208.06	5687.35	6878.59	6900.14	14535.9	12511.2	15065.7	14012.5
O75717								674.085		569.826							520.909	622.151	501.381	300.577
O75718									1714.01	5164.57			438.542	644.273	703.959	130.298	3880.81	2950.55	1461.29	2022.09
O75781											2628.72		25212.2	29515.9	23830.6	22798.8	51192.2	57862.8	40769.5	65277.6
O75787	6944.96		29305.5	11991.7		2115.28	6551.7	15112.2	16003.8	5102.97	5678.8	8385.9	11917.2	11393.4	11869.1	10523.1	9462.26	8964.93	9043.15	7958.44
O75817																	389.686	814.854	424.845	245.35
O75821				9960.41	2365.4		5595.09		3566.09	4143.13	4487.57	3455.82	3787.14	2253.97	2884.83	3517.1	6461.6	7315.47	5775.23	5969.68
O75822							3108.12	3446.54	4921.15	2973.93	2553.15	2613.63	3754.57	2525.9	3085.28	2898.47	5996.53	5776.64	6709.39	6187.06
O75832	1529.82		8594.3		1026.11		2180.72			2938.37	5213.59	4683.06	9581.82	9670.95	8558.93	9907.66	8909.49	6487.94	7465.13	7458.79
O75844																	1259.93	945.286	949.383	1217.42
O75874	22613.4	25358.2	66582.5	54379.3	18296.8	14484	10653.8	12832.5	112238	57261.3	129521	127677	104051	104824	105337	103258	143777	153581	141803	129105
O75882	10569.9	9113.66	18064.2	14793.2	5247.69	6346.15	8274.97	4987.77		7228.17	3692.09	5523.54	3019.68	4321.46	4588.78	3337.77	4861.67	4362.17	5421.33	5179.85
O75886	10853.8	8828.92					2110.57						1575.98	1067.72			3363.98	2651.01	3094.18	2602.46
O75891	158313	140164	103509	276044			26150.6			47865.6	49700.4	24195.2	45428.7	44597.7	62199.9	50174.7	36589.9	46890.3	38577.8	36519.4
O75914																	1814.49	1800.96	1741.82	1807.11
O75915																	4941.62	4578.16	4241.36	3396.94
O75934	2630.07					1718.43	1869.41			2612.18	3405.04	3958.23	2103.07	3011.9	2853.13	3254.13	501.438	994.983	599.512	889.601
O75935										5979.98			4297.81	1940.6	4410.5	4105.21	3133.76	2389.01	2470.32	2808.69
O75937					2013.25						2831.35			1516.98	2340.39	2384.19	2404.28	3673.07	3127.35	3191.73
O75954			21921.8					2276.27	9634.94	7600.25		1864.82	2604.4	2191.85	2563.2	3011.31	8143.11	7438.43	8061.37	7741.05
O75955	5049.47	10223.6	16240.5							2906.85	2537.44	4016.36	10048.7	9761.95	10525.1	12169.1	15614.9	13828.7	13802.3	13730
O75962																	2116.76	2100	2025.68	1516.89
O75970																737.084	2962.47	2869.44	3045.38	2723.18
O75976	6790.58	8010.56	11732.5	7583.26	2495.12	3786.4	6937.44		2639.61	2615.44	2005.54	1646.79	3776.61	4246.35	4341.79	3593.21	7936.23	7959.02	7682.88	7809.41
O76003					3002.32	1359.22							3764.44	3109.22	2843.53	4936.04	4566.09	4406.16	4283.3	3545.11
O76011																	1302.58	2528.76	1463.64	1990.1
O76013						4591.3				12742.8								5713.78	2540.7	3679.26
O76021	10381.8	12355.2	10363.7	11512.2	3543.61	2559.42	3030.8	2426.93		1596.2	3722.46	3415.87	1438.22	1343.94	1367.21	1357.87	1918.43	1932.44	1962.66	1381.39
O76054									8909.68	2728.95	6575.81	4205.63	4599.38	6378.02	6548.13	7481.29	2317.63	1645.06	1359.32	3315.33
O76061																	6379.53	11911.3	8628.3	10059.6
O76070													3551.74		1726.22	3172.78	16086.5	20335.9	18308.7	21316.6
O76071														852.991			1713.71	2343.49	1485.41	1277.31
O76083							4982.65	1964.28									2811.85	1922.45	2911.61	1902.42
O76094	5709.53	5187.93	7188.47		3152.09			2506.37	2395.79	3589.04	4856.22	5384.99	3171.05	3193.42	3518.63	2953.15	4438.27	3712.86	3595.65	4494.17
O94760										3778.24			2349.68	2507.85	3249.93	2309.15	10766.9	10521.7	11298.9	12260
O94762																	14304.2	15092.1	13372.9	12281.4
O94763																	2494.17	2954.58	1079.93	1410.29
O94766					638.351		1466.06						10364.2	12036.4	10626.7	11103.9	891.146	1853.34	1220.68	1477.22
O94772																	10340.3	9883.29	9449.84	12401.3
O94776						7329.58	4099.9	8122.68		6312.86	4857.99	6649.05	7600.17	4695.8	6268.38	2929.38	3355.67	2899.23	3086.2	3343.35
O94804																	1520.06	1166.26	1242.21	1381.52
O94806		9229.72														3297.43	1475.77	736.209	1000.98
O94811	14670.6																1375.23	1464.03	1241.77	1719.5
O94813	6456.94	3243.18			2683.03	3082.44	1236.73	1204.19	5149.84	3362.05	7578.63	7198.1	10428.4	10126.3	10836.8	10993.8	10369.4	15598.3	12545.4	12946.5
O94819													1589.42	956.972	1137.74	756.633	2225.66	2637.23	1870.95	1922
O94826		2746.22											2425.27	1851.42	2779.66	2007.16	1156.84	1070.66	1139.22	1095.51
O94832													658.18	973.618	577.773	709.306	975.201	1047.97	1103.54	1203.47
O94842									47266	55997		25882.7			28082.4	22078.8	5877.85	22608.6	11043.7	13640.7
O94856			28544										4525.69	7775.08	6404.06		7654.78	8326.7	8160.46	8736.63
O94874							516.736			412.743	2552.82	1822.73	1102.25	2905.57	1244.86	840.457		502.132
O94880																	444.333	437.136	520.887	411.608
O94887													676.288	731.058	895.335	704.733	1576.63	1288	1324.81	1753.39
O94888										3604.03			2320.72				2945.97	2661.17	2046.86	3193.77
O94903										923.266		1774.56	3600.26	2680.31	2538.96	2533.54	2914.27	4883.89	3899.91	3778.59
O94905										208.612	545.69		792.21	558.234	344.896	728.487	388.65	403.551	401.201	279.765
O94906					5038.46		2530.64	5008.76		4319.33	9426.68	9842.32	4093.23	26527.3	1140.23	2759.25	1904.65	1303.21	1758.23	1608.79
O94907																	1866.68	3159.96	3070.85	3963.17
O94910														749.262			1342.13	1421.73	1438.86	1397.96
O94915																	1199.26	478.05	1186.68	661.301
O94921					233.126					272.694			531.584	240.539		711.227	1509.65	852.47	1398.57	1198.51
O94955																	457.58	676.55	333.857	461.839
O94967																	590.967	353.381	532.776	352.744
O94973							3641.78		8441.56	7515.1	7515.94	7202.54	6455.94	7216.94	7380.86	6245.12	6674.27	5222.29	6646.97	5975.13
O94979							2000.12	918.194		1128.67	527.771	882.07	3205.84	2794.39	2572.13	2029.84	2833.05	2535.2	1980.44	2463.9
O94985					3698.56		15743.4	20669.9	26060	9912.63	6439	5483	6469.85	7884.17	6484.06	6950.38	9236.68	19889.8	13073.7	15719
O94991							3109.02						1206.2				5385.7	3907.39	4098.47	4886.89
O95025					12769.7					8973.64							1826.21	1961.91	1795.72	2148.75
O95045									5179.6	5612.91	4224.03	4528.6	4178.72	4050.66	3519.21	4576.81	2212.02	1357.78	2597.38	928.677
O95057																	1609.92	1199.58	2355.41	1428.35
O95071						2289.99	2579.23	2301.45		1604.88	834.796	1390.08	336.785				689.985	528.096	1181.4	1154.29
O95084					3498.33	5165.87	2879.5	7984.01	6071.48	3664.45	1476.79	764.859	16400.7	13487.3	15901.7	19529.2	8609.36	10748.4	9308.08	10490
O95104								1557.86	6557.11	4971.32	2376.81	3286.03	2657.18	2936.84	2123.04	2541.17	4570.47	5686.98	5200.55	4644.04
O95136																	825.254	766.676	913.229	1248.97
O95155																	349.209		301.223	205.683
O95163		2790.5			3528.9	3103.72	2401.43	6410.49		2270.94	1807.87	649.764	2072.52	2841.17			1312.77	1404.66	1256.45	1107.2
O95180																	405.689	329.989	268.388	592.347
O95196																	1195.77	566.773	887.093	676.758
O95197	2633.47		4532.57		3130.09	2518.07		4639.3		6261.54	4538.6	4599.2		4127.25	2031.04	2944.24	6731.29	5388.02	7611.16	8057.07
O95206																	2762.84	4203.24	2681.92	4562.97
O95208										1585.93			835.921			1007.67	1917.68	2397.07	1493.85	2121.46
O95218										3933.7	6673.59		10033	6906.28	7521.8	8118.94	25973.4	18359.9	23999.2	21693
O95219										290.049					646.042	591.153	1231.1	1123.47	892.334	725.751
O95232	12189.1	11882.6					1991.97	8795.64	4009.2	4793.31	5505.26	4631.37	5275.54	6300.19	3770.09	4575.41	8446.78	5463.52	5990.9	7244.7
O95239													521.775				1405.51	1958.98	1746.98	2037
O95248										829.572	1580.68	925.287	1599.75	1469.95	1630.71		5419.73	3996.81	4840.59	4758.06
O95274					1941.04						383.319						485.106	1129.28	405.238	1207.52
O95292																	2369.71	2495.31	2561.84	4815.47
O95295										1522.19	858.896	765.016	1664.72	1753.38	1066.09	1368.54	889.803	1121	1480.55	1135.84
O95297				4571.85						3197.84		1034.29	1352.26	3609.04	2988.43	5238.77	12438.1	7825.05	10110.2	6104.03
O95319																	1592.06	2997.59	2047.48	1225.01
O95336	2060.38	3128.25		7588.9		2387.71				1667.16	2618.87	2592.48	6810.78	8162.77	7535.02	7514.49	10631.8	9353.13	8733.4	9219.77
O95347							1084.58	4247.54		2918.91	3657.23	4594.47		5060.09	3213.84	3837.78	1042.66	549.598	715.58	705.842
O95359			11887.4														2922.11	3600.6	4277.96	2639.23
O95372										3428.23			3464.53	4535.08	3879.29	4707.54	1691.65	673.983	1783.07	2350.29
O95373		4869.57	7820.88		2584.99	1910.15	3955.59	2191.57	1942.78	6343.9	4178.84	3749.76	3207.55	3418.09	3271.37	3048.23	11392.1	8432.48	10048.6	8488.9
O95376																	711.413	384.694	660.807	684.852
O95390										3152.4	1496.79	2577.68	10228.9	9729.86	9495.67	10202.2	11353.5	23366.3	14364.7	14342.4
O95394	1969.75	1833.34	7698.21	3787.21	3194.62	2893.79	1304.02	1828.19		1427.05	772.491		3116.98	3262.37	3688.21	3086.15	3895.04	2487.19	3262.69	3139.03
O95396	269015	314213	775169	1072560	162946	179211		157722		31911.6	41978.3	48383.3		16893.2
O95400																	2225.86	2654.24	2252.63	2601.4
O95433					2082.83			2518.76		467.141		3186.7	2995.12	3318.15	2991.74	3252.07	4551.23	4750.57	4347.68	4921.53
O95445	32757.2	34453.3	45435.5	211433	16933.4	11787	55616.9	15952.8	6696.17	7567.63	11546.5	14641.3	8710.6	6708.5	7120.69	8725.19
O95477					10576.2	9901.88	41508.5	23617.8	8820.34	30821.7	20836.3	22672	14577.2	15510	13143.5	11821.3
O95479		12306.5	9728.71		9592.45	8285.96	10814.6	17600.2	4500.85	6030.36	7355.1	8175.52	6985.58	6673.92	6985.28	5442.25	1263.18	926.821	1304.16	832.817
O95490	4428.82		91551.1				1596.07	4316.57		1768.6	1431.99	2477.56	4580.02	4160.86	5203.41	4228.49	10660.2	11315.7	10254.5	10222.4
O95497	26555.7	26600.7	79341.6	66505.2	19327.7	18916.7	10169.6	10252.2	3460.09	5475.77	7694.35	7159.69	5639.67	4582.56	4953.3	4462.22
O95498	8002.46	10038.3	43434.5	48765.5			2037.59	2678.69	1164.95	2284.82	486.161		719.279	1357.52	570.706	1121.97
O95502																	753.809	608.824	936.73	982.032
O95562																	1613.17	2108.96	1731.23	1493.14
O95571									70035.6	47506.5	104344	91806.5	65300	73068.1	69486.9	57755.9	26397.8	23787.3	35244.7	36814.4
O95573																		2715.31		3912.14
O95630													1143.32	1156.44	1096.84		2287.38	2488.76	2414.88	2286.82
O95631																	3445.05	2944.84	3546.82	3943.43
O95670																	2362.31	1476.41	2062.61	2299.36
O95671					837.527		862.218	1472.95	1494.66	1477.42		460.732	787.289	1451.6	1205.66	1113.09	1300.28	1064.78	979.57	1126.65
O95716	3891.67																1891.2	1535.86	1977.68	2398.86
O95721													1103.06		1950.43	936.283	7384.9	8989.9	8401.8	9019.83
O95747		3857.71						1780.96	1115.75	2588.94	2867.97	3397.29	5005.42	4974.05	4562.84	5882.07	10016	8552.17	9881.24	9249.97
O95749													167.053			386.615	554.472	452.847	441.666	912.097
O95750																	1178.59	1893.76	1577.06	2160.44
O95757														922.657	930.649	870.656	785.274	756.738	848.589	581.061
O95777										1247.67	1722.11	2681.82	1156.24		849.743	938.121	1971.28	1330.9	995.143	1588.37
O95782			22111	20664.5	4585.1	6136.43	7463.5	11356.7	13964.6	9624.99	7874.43	6837.34	8295.6	9678.06	8907.24	7778.44	11975.4	10359.6	11516.1	11146.1
O95785																	1333.91	1919.3	1363.84	908.053
O95793										862.287	2681.99	1849.82	1840.83	1453.78	1501.19	1512.64	1220.94	1918	2106.08	3190.6
O95803;Q9H3R1					419		1132.61	1116.18		525.847			238.852	407.299					185.245	249.444
O95817												617.397					410.982	423.076	908.385	247.405
O95819	4754.53	6090.49			3700.05	6857.48	3492.71	3098.08	3898.72	3556.49	4227.97	5012.87	4805.13	5445.09	4519.32	4742.78	10531.8	9507.72	9936.5	9296.37
O95825																	950.044	817.209	969.075	711.215
O95831									16154.4	7666.63	13795.9	13800.3	10873.2	9967.39	9789.55	10247	6360.17	7016.31	6791.3	7397.03
O95832													695.285				614.378	939.668	1065.09	769.235
O95857														1824.45			3479.29	3122.08	3302.95	3307.24
O95858																851.359	2011.65	1744.17	1980.85	1607.17
O95861								1420.07									1418.15	1285.04	1613.04	1779.64
O95865	7999.1	9126.85	18045.6	34823.2	6047.67	6751.46	5376.28	4614.49	2152.51	8817.84	8866.13	7175.91	42878.8	42504.3	41477.4	43626.3	94233.4	103225	95262.4	103475
O95881		2196.72						651.553		2878.54							1607.28	2477.29	1564.4	1060.5
O95897										1995.88	940.996		1583.62	1466.91	1688.02	1487.58	3872.13	6095.96	4786.45	5752.2
O95969						7076.06			6115.15				1185.03	2934.57	1906.72	2060.22	1154.01	1521.99	1226.63	1878.23
O95970										2185.52			3990.9	3291.91	3119.55	3708.71
O95980							15708.4	13554.4		4152.83		13982.1	11346.9	12104.9	14210.3	12975.9	5927.32	5881.3	5292.33	6711.69
O95983	5146.77	3392.04			13476.6				6663.07	2811.65	3332.72	2801.84	2048.8	2708.39	2562.33	1979.89	3217.12	2960.93	3374.63	2424
O95989																	6730.51	6833.66	6380.19	5485.4
O96001																	549.755	881.861	713.233	703.353
O96013													1859.76	1390.6	3430.94	1993.4	2081.35	1465.89	1835.23	1578.29
O96019	3996.75	6408.58			4922.38	7079.09	6020.59	5507.2	3607.83	8038.85	8114	7491.62	8817.21	11990.4	11666.7	11226.5	4779.3	5354.16	4936.72	6288.36
P00156													6352.44	5552.8	6846.21	6503.36
P00326										6083.34	11692.6	10932.3	7201.81	5409.81	6375.46	5991.42	3930.75	4544.28	4889.99	4256.4
P00338	81765.3	74584.1	178815	300484	67453.9	69996.5	49799.6	45946.2	29611.6	27945.1	23454.8	24203.7	34659.6	38239.8	36590	33169.1	8960.05	12174.9	10190.6	9739.08
P00352			24249	31672.4	5864.17	38383.5		25776.4	566063	301721	583839	578218	362468	411177	410768	421549	224679	201689	264455	306690
P00367	7334.52					9797.74		7070.46	196308	92580.2	201986	176885	115063	96280.4	116722	117497	68056.8	97179.9	70024.8	59477.1
P00374																	2634.43	2540.59	2308.58	2513.3
P00387										3635.84	3320.86	3942.93	4677.51	4194.21	5850.37	4567.59	2747.61	2608.71	2457.89	3748.63
P00390	16542.4	22073.4	51661.9	64074.7	9593.05	9256.94	17749.8	19028.1	9795.59	7437.56	9129.3	9674.98	8337.42	6811.82	7383.49	7298.77	7338.23	6784.67	6052.02	4887.18
P00439									7606.26	2796.44	8844.8	7740.28	6208.7	4982.28	5458.37	5415.55	5750.55	4080.54	4148.85	3232.78
P00441					11277.1						7738.23	5731.83	15872.1	15156.9	17965.5	12251.5	56895.2	72229	60908.2	62296.9
P00450	797381	796025	1567300	1787800	606999	523377	320218	259509	52728.7	111846	171618	164280	75481.5	82854.1	79308.8	87736.8	2699.41	4762.56	4710.33	5035.04
P00480		261590	4989.3	6159.3		2884.63			72528.4	40407.1	79501.7	76023	51809.6	52443.9	54481.6	53718.6	26394.3	25623.5	25128.7	24400.1
P00488	146895	135254	383402	508175	95942.5	106527	71959	30949.3	13147.9	7771.05	7172.39	9471.66	4643.04	3843.52	3607.32	4931.09	377.148
P00491	8665.14	8433.96	4782.75	8333.82	6239.39	9655.03	2389.22	3345.02	12321.7	14700.9	21641.2	19251.4	15865.9	17957.8	14867.6	14693.5	7040.49	9410.36	6228.23	8196.38
P00492	3838.43	3826.01	14055.8	15233.1	4120.13	4137.88	3290.8	3028.53	2403.56	4243.3	3399.64	2575.28	4651.6	4745.8	4215.79	4206.22	3340.9	3009.25	3972.95	3520.17
P00505									14176	8787.81	14938.3	15026.6	14642.4	10957.3	12116.8	13468.2	7225.13	6891.47	6993.98	6397.67
P00533	2184.95	2938.25			2249.65	4145.81	1185.38			2025.06		1339.05	2255.79	1748.67	1875.24	2420.35	922.274	1935.1	931.545	1277.55
P00558	20546.6	19617.1	45288.7	45270	13465	14626.3	16049.7	14510.2	13266.2	23157	10945.3	10528.5	79906.8	78224	78136.1	77247.4	68626.2	69431.5	68066.1	61740.7
P00568		14525.8							40954.3	24500.5	4278.4	5630.41	10126.3	7867.79	10015.4	9279.5	22652.6	20674.2	24511.8	24796.7
P00734	564927	622715	742467	899295	351809	343669	210009	194734	51327.4	42340.4	55790.8	50533.7	37216.4	37445.3	39303.8	36928.5	1309	4795.5	2909.42	3997.1
P00736	59737.4	32850.9	154550	150937	25265.5	22305.7	11823.4	14810.8		5278.91	10345.8	10775.1	5087.88	5463.87	4966.5	6834.94
P00738	879808	842940	2524530	2090930	542001	542930	963736	1125300	264444	609809	418851	419751	294878	312932	303301	295369	46668.3	52791.8	47595.3	51609.5
P00739					1008.21		3476.53	4906.16		2568.26	1719	1901.42	1691.61	1062.84	880.559	1594.79	162.378			482.667
P00740	48309.5	57919.4	139831	141648	21396.5	25402.7	17195.6	19070.7			9340.26	12361.1	11248.8	8587.38	9722.19	11884.9	9096.35	3808.98	9890.57	20871.1
P00742	132565	131856	264506	405329	78308.6	69375.3	44914.3	48125.4	31985.2	19074.5	31706.3	33981.9	24230.2	23357.6	23696.2	24972.9	58210.3	65988.9	61246.6	60133
P00746	8173.25		42863.7	49105.5	5872.1	4935.26	7137.42	7246.83		3796.97	2594.36	2991.91	2155.06	1878.62	2045.21	2624.73	442.099		909.929	261.924
P00747	88825.4	97335.3	292955	227110	54490.1	53212.8	125757	128579	29421.6	61083.2	54798.4	53370.3	36634	38118.1	37637.4	37584.4	13666.8	14225.2	13604.3	16680.3
P00748					22131.7	21064.9	73824.2	75657.4	10611.3	31022	23104.3	23772.7	14068.6	14025.4	13571.7	13508.6	8451.07	10011.2	8259.69	5965.76
P00750									26068.6								4038.96	8398.91	5096.22	6719.57
P00751	1007050	1626790	730418	1658150	421619	433267	1544520	1375640	441255	698969	465069	473506	322242	332317	304001	313113	124156	125648	129610	132614
P00918	4247.8	13461.4	16762.8	21890.2	8797.55	12042.6	1261.27	1675.86	2641.89		1310.1	1401.45	1608.05	1281.84	1436.35	1689.93	1291.77	2012.02	1786.38	1439.37
P00966	24981.3	25867	56880.4	64047.7	15743.5	18753.7	13213.9	12238.4	21176.3	6875.78	21694.6	17453.5	16570.2	13366.1	15217.6	13851.1	9728.56	13391.6	10012.4	13561.3
P01008	3772530	3799990	8375760	7452820	2007020	2069300	1613300	1053740	347163	415430	604761	588383	334793	374155	366462	357429	49844.5	73161.5	64547.1	73566.2
P01009	9369.08	9983.76	24011.7	33173.3	17769.3	18753.9	31789.9	38669.8	38655.6	17522.4	14397.3	14667.6	8681.13	10426.6	10772.1	10879.3	2655	4014.33	3159.51	3881.28
P01011								1241.13	7016.53	3106.71		2001.6	1280.29	2115.34	1846.71	1224.53	396.542	1036.21	969.831	529.01
P01019					1484.97	1243.76	5514.42	2810.52	205.73	1579.33	814.532	569.876		663.955	421.895	637.507		369.962	239.405	258.652
P01023	12172300	11843400	19604800	19219000	6840110	7847330	2662950	3495290	787022	733277	1308950	1268130	713545	777808	861519	826443	10408.3	19641.9	8498.71	7885.11
P01024	5798000	7107250	13179400	17499400	4708620	4784180	3525470	2384260	761289	548027	752916	755984	524422	515609	506699	492830	9243.28	11629.7	11103.6	9582.25
P01031	290748	224787	380673	624076	198932	163497	162922	146254	80151.4	39898	39513.3	44339.6	19757.1	19305.4	16247.3	18256.9
P01033					2594.51	9334.06	4094.02	3919.46	2153.91	2605.29		2572.12	3180.12	2648.85	2583.13	1637.68	4652.6	8267.83	5117.9	5854.75
P01034									5221.84		5291.65		1658.9		3507.04	8088.07	8387.05	17585.6	11868.1	14029.4
P01040					9389.01				15310.8	3199.34	7295.65	12480.4	8513.83	5772.19	8159.94	6372.51	6905.87	35514.3	17407.5	16276
P01042	26904.4	24438.7	64202	78335.1	12679.7	16507.4				47191.4	27966.9	30163.7	15779.3	18368.3	14631.4	17410.6	863.032	1850.84	1347.32
P01111	12846	9437.88	17811	16079.4				7722.75	6885.66	8249.61		4887.62	30954.1	36320.7	31469.5	34395.8	63263.6	66029.5	77648.6	95512.6
P01112																	18928.5	22440	16683.2	17867.5
P01116	4732.99		7783.04							1641.67	2570.97	651.632	7343.48	4868.6	6149.09	5268.41	10900	14435.7	13441.8	18845.5
P01130										964.48			2149.68	2204.4	2424.79	2341.58	4372.16	4623.7	4254.97	4220.83
P01137	9960.58	8290.64		15211.4	1856.68				11575.2
P01189																	6457.53	9361	7506.87	11633.6
P01236					2357.71	770.222	6461.24	10656.8	5247.26	2248.8	1246.18	1804.15	727.008	652.341
P01308	55445.6	351872	554625	424825	235711	212305	199469	135281	367841	153970	270108	317637	1148930	2058600	2293710	1411720	110876	152257	121637	512798
P01344	177828	211921	72173.8	62440.4	32588	41449.1	60340.1	88946.2	136628	24983.1	26383.7	36533.5	39091.3	27689.9	30839.9	43297.4	40868.9	57141	54951.8	72422.1
P01591	1237820	1975170	4525270	11448600	970321	999150	774487	677552	184943	20506.2	91516.6	93643.6	22728.2	57831.2	39557.3	40876.3	33895.1	54550.9	25244.4	29732.3
P01593;P01594						12970.3	24165.2	21938.3	5886.96	10551.5	14391	9137.07	7948.22	6474.19	4421.54	8350.26	3213.94	2819.88	4496.68	3687.68
P01597;P04432					28023.3	27037	89022.6	100848	36026.1	68837.9	67405.1	66477.3	43637.5	39834.4	40624.9	43703.3	12769.6	13971.8	11422	12755.8
P01599					6743.43	9090.54	20287.4	14878.6		6773.54	5321.49	4602.6	5807.92	4993.4	4404.34	5423.43	1836.31	516.803	1451.6	1122.75
P01602					21790.1	15573.2	65225.7	65280.7	3429.15	31525.7	28669.3	32078	12760.8	14151.9	10294.6	11314.1			1729.18	15884
P01619	218241	222643	507050	588873	303779	367163	655691	488138	262993	162975	276148	274048	211374	201643	190258	204023	90219.4	94354.7	97058.6	81439.9
P01700	114916	39443.6	266885	276052	45139.3	40999.4	186340	131682	93164.4	107682	143305	130155	45412.1	75689	59753.3	40141.5	7798.84	5530.53	6660.53	8074.23
P01701					29453.3	35662.5	132750	98278.2	22753.8	63571	65892	75756.2	38115.5	46040.4	35183.5	35740.5	13877.9	12716	15788.9	15671.4
P01703	60079.8	12581.6	155641	193478	73248.8	45480.6	25711.9	33055			4024.66
P01704		13927.2			5082.65		27378.7	22183.2		13021	7242.02					3917.42
P01705						10275.5		29660		11013.3	11205.9	11627.1	8240.28	7965.91	9219.49	7935.82	2365.04	2739	2666.3	2761.97
P01706						10756.4	20339.9	35767.2	8839.97	8449.89	5842.28	5165.67	14419.4	9248.27	16298.2	16025.3	12953.6	11960.5	10025.1	11551.9
P01709	68140.9		6269790	68572.5	63547.8	53421.2	94439.7	67298.9	32534.5	31711.7	31637.4	64086.1	46521.2	38953.4	43152.1	45291.7	20771.7	26332.2	19129.8	28383.5
P01714			50603.1		27279.7	30528.5	23393.7	23815.5		18634.4	28234.7	26706.3	7505.25	13364.9	18251.8	8702.54	3974.03	4803.21	4582.09	4871.48
P01717					33849.8	25377.2	55514.2	62392.6	20502.7	43932.3	30754.6	27894.2	16450.8	21037.2	19795.5	18565.2	11941.3	11219.6	11181.9	12615.3
P01718					2914.85	2640.29	6544.23	5780.71		2262.39	1861.49	1665		1623.02		1016.9	181.227
P01721					4932.39	5566.47	5951.51	4642.93	3161.82	2381.74	6119.99	5448.47	3857.31	3995.41	3899.45	3472.79	467.502		646.126	485.381
P01742					32058.1	54381.6	58468.8	38923.8	38208.2	45847.3	30537.3	15059	22364	27920.2	32650.6	22403.3	8988.57	9275.02	8535.54	8906.54
P01743					10924.6	7779.69	27176.1	26846.5	6552.1	15086.6	14244.2	13994.4	9989.78	9741.72	11279.9	11137.6	1671.68		3416.49	2539.76
P01762					11777	9415.29	26120.2	60520.6	10170.8	18344.5	8667.86	10533	6544.2	5172.91	4179.78	5182.76	621.787	1168.4		615.58
P01764					32715.6			129500		65443.4	25194.1	45507.1	42789.7	33211.2		10310.8	17384.1	20118.6	15983	22089.8
P01766					25106.5			166625		70622	35704.8	33179.5		37125.9			8000.31	11317.1	8567.82	5781.15
P01772					37314.5	24820.1	95270.1	143029	37961.4	43874.4	45985.7	40992.7	42284	53572.8	46682.4	38551.8	13551.8	16454.2	15412.4	17617.3
P01780		20509.2		49773.3	182820	129513	523816	569265	148328	262101	238081	196924	216036	187422	222853	233505	43344.6	62725.9	55724	71064.7
P01782;P0DP04					31411	36079.2	94584.8	131202	31502.6	31423.7	35504.3	34712.6	27000.4	30607.4	23807.6	25401.9	9701.79	9104.79	9363.91	8416.31
P01814							8271.21	22117.6	14198.8	5554.42	5473.31	5974.98	2428.22	2942.41	891.797	1990.33	358.332	471.77	227.707
P01817					4083.97	4491.43	27438.2	40214.2	43487.9	13684	5437.86	8608.96	3290.07	5794.67	1759.51	3593.71	1513.26	630.751	785.689	414.823
P01833	8043.19	9864.43			6658.83	10173.1	3464.15	3640.53	5643.55	424.457	3360.97	4206.96	4872.02	3685.91	5350.56	5316.64	751.236	914.048	795.714	425.219
P01834	229278	240184	121611	102375	2761170	3702430	2929650	2339960	3821130	2751600	1900490	2816020	1093090	2004000	1132210	1390010	690068	773239	727454	515667
P01854						6707.18	30288.2	26267.8	5873.85	12969.8	10253.5	8818.7	7050.23	6045.12	6813.29	7272.68	1391.7	976.387	1168.33	1826.62
P01857	70379.8	75676.3	117735	92586.2	4654260	4339360	9682960	9866610	3308460	4653440	3760040	4195530	3725030	3556670	3744090	3391790	825059	871675	754723	875369
P01859			18253.1		386588	432546	2186220	1538490	1230880	584271	595044	703261	616824	791300	682095	574725	211724	252460	443770	449499
P01860					332313	344426	982689	1006350	206727	523730	439885	421946	356798	377791	338528	364940	74027.6	58710.2	98850.1	54957.9
P01861	119800	131997	131895	169216	3991240	3979180	7289200	7737860	2807280	4248250	4129630	4263270	3023130	3330580	3157030	3045290	409189	562042	436212	392791
P01871	45544.6	40587.1	51913.5	57645.9	26605.3	24369.3	56865.8	68608.4	14561.9	40100.5	28459	30837.2	17649.1	19431.4	19610.7	19914.9	7307.48	8299.43	6504.96	6994.18
P01876	24077.5	25777.8	24942.4	25884.7	921418	919040	2148480	2213030	647627	1350720	1063070	1101450	932838	877621	842276	884692	193424	250418	204173	246907
P01877					16732.5	16451.9	41654.9	45779	17361.8	12180.2	17285.8	16534.4	11428.6	11825	10930.7	8747	4561	8175.04	4743.12	7961.39
P01880					87408.9	95278.7	345083	326312	79812.8	121787	72489.3	79198.7	70655.6	72845.8	71938.1	76496.7	11590.3	10341.3	12458.1	11384
P02042	7185.37			27676	15866.9	17836.4	38953.6	38554.9	13323.8	23242.2	14619.7	15909.7	10840.1	10009.8	9646.71	11099.3	2173.34	2142.56	1451.7	1444.18
P02452	12901.5	11163.8	16925.5	14905.4	10888.4	7738.68	14372.5	14881.1	8436.34	7495.17	10891.7	7828.49	5552.39	5470.3	5721.27	3825.68	2171.87	5844.16	3160.1	4025.18
P02458	27796.4	28839.6	39477.4	44342.5	8684.01	10055.1	33890.6	25771	35194.1	7548.96	3197.37	4229.57	5392.23	5808.84	5561.45	6770.7	2442.15	3560.97	2858.43	2872.44
P02461	17819.7	18371.7	47905.7	97981.8	10040.1	10574.2	9001.15	18069.5	9235.3	8549.68	7527.05	9471.21	6462.36	6039.42	6138.8	6654.69	653.684	741.98	363.49	822.272
P02462					1043.3				57181.7	101764	10777.5	6921.54	18560.5	18461.2	15138.4	16497.9	5850.67	7398.26	4689.76	7617.85
P02533	361502	436842	137432	140281	431006	400546	117595	106948	395795	73806.5	248623	246784	343363	370058	362947	368130	96296.9	238411	158902	209103
P02538	66431.8	70508.1	54598.9	47153.9	135539	115694	29100.5	33384.6	117211	35320.5	107364	112899	185886	165814	169992	175753	23355.7	62094.2	34525.1	44066.4
P02545					3241.98			12910.8	21677.7	5889.71	5080.25	5301.02	12421.1	12234.8	11598.2	11870.2	1307.18	2310.53	1648	2109.82
P02647	66980.1	81991.9	486147	376795	150843	125273	208161	188470	118704	128848	101294	100354	74270.6	72838.2	87205.6	74068.2	18160.4	26754.6	25011.4	31351
P02649	90537.8	116948	235374	345976	71256.8	84682	163203	145279	112726	96012.4	39748	39146.7	61443.2	69115.9	65540.2	64768.7	12817.3	15320.1	18696.8	13093.7
P02652	11878.9	11098.4	7217.46	34120	127150	137111	340306	242048	270301	269914	254244	305050	186240	171119	139493	155186	20928.2	24107.7	15187	16592.9
P02654					15121.3	20778.9	35257.5	66207.3	22714.7	47396.9	16710.7	26289.3	25501.3	32665.1	29788	31092.2	5886.91	6821.78	6577.47	8071.31
P02655			35902.1	37095.3	31182.9	59841.1		44149.1			3510.44	5325.96	13491.5	12227.1	13538	15116.5
P02656	282620	1544330	1645280	1445130	191565	820652	291811	348919	157055	62693.1	132003	200758	266626	151045	118984	176395	29422.3	48125.9	35247.4	76224.2
P02671	415167	487746	701698	949282	131038	171824	121069	209415	127061	134385	121260	117166	89701.9	78512.8	80848.9	79168.3	12029.9	26035.8	14232.9	13601.2
P02675	660468	693889	1249310	1372750	214525	260164	397897	289160	520443	277100	184391	212576	157497	164314	142822	148645	35190.9	37513.5	33855.7	29615.1
P02679	154170	625047	768284	1737680	109599	108050	196615	230479	49053.7	137990	93397.1	76287.4	67227.5	67763.1	71555.8	75416.8	16790.4	25690.4	17169	24063
P02741	42788.3		146088	140399	28393.2	29999.9		32823.9		1129.21	2519.26			2555.88
P02743			2697890		388753					120388	95504						8928.09	10033.4	9150.11	5683.62
P02748	103571	127800	676242	559813	231279	292038	83146.2	78043.5	41187.2	23567.4	3334.71	19617.1	6507.37	9271.99	4891.91	8945.76	3605.07	6584.31		2978.78
P02749	196884	207792	228271	174358	163235	180912	478442	367982	105186	286072	245542	217388	102799	123396	136051	136345	67228.4	73679.5	78830.7	61379.1
P02751	34297.7	36937.8	88581	95341.2	16764.5	15616.9	22619.6	23434.5	38000.8	41420.1	37493.6	35601.6	30435.9	34926.3	34167.4	35112.6	23917.7	37927.5	32731	37896.2
P02753	452724	502143	1280740	1271730	270453	285361	198101	195143	95406.4	126762	135141	117076	68423.7	70132.8	62649.3	63873	8755.26	20011.6	8419.46	14250.8
P02760							5036.13	3434.01		5065.06	4660.07	5198.13	1730.77		3185.56	1419.99	429.987	980.216	542.589	680.272
P02763					3894.06	8465.13	2750.39	4357.53	11017.3		1952.23	1840.12	2143.14	2707.24	1680.37	2250.83	3553.51	5992.22	4469.42	5458.71
P02765	156070		983646	515005	176072			122675		71522.6	150612	146434		77724.7	88414	86467.3	13815.4	30298.3	19422.8	24509
P02766			11110.8		12505.2	9979.97		4861.23	9846.96	3739.39			2603.2	5799.62	5104.01	7001.94	3200.59	11185.5	8307.78	7151.04
P02768	4824960	4398290	12090700	10144000	8027940	7122500	14270000	12803200	11430900	8319820	8354940	8153900	5546920	6157790	5846770	5750580	1966910	2848980	2459630	2294960
P02774	1431430	1580310	4486510	5213000	521256	548786	274641	317700	170786	124595	136774	119670	127781	116385	128106	124002	6161.55	8472.54	6234.4	4647.15
P02776	1218.31	2852.45					1164.37		22745.7
P02786	5135.48	5987.6	23772.5	72091.8	15879.5	18923.6	40645.5	45825.1	11481.5	23184.6	14536.5	14591.2	10635.7	10037.4	10154.2	10055.9	8490	8506.65	7726.29	7613.35
P02787	433149	433626	1431220	1426910	8346880	8481600	13015500	13113300	7246680	6904350	7905490	8207460	5996610	6095330	5897170	5891350	2597640	3229770	3014090	3667380
P02788	3443220	4392950	16350600	16666800	4286860	4533790	1561400	1761350	1802160	1642590	1630390	1905910	966371	1483160	752439	952713	463140	1171170	415575	701021
P02790	439504	430482	492803	626882	12712700	11263900	20539200	20090500	14097200	14552000	14306300	14925500	10292900	12662300	11176200	11216800	1881420	1820990	1455180	2136270
P02792	252472	237770	147514	150272	106395	108055	75203.2	72546.2	12240.7	78614.9	15662.4	16527.1	21454.1	23219.3	22068.3	23233.5	17466.7	10452.8	13362.2	13141.9
P02794	366406	414985	203069	199243	154315	159828	118664	106436	94623.9	121716	41434.9	34730.8	68922.4	70501.3	70877.2	74403.8	46350.6	26428.1	41737.6	50955.7
P02795;P13640;P80297																	1139.85	800.715	1100.65	1466.73
P03950																	4923.5	6686.08	6154.37	7421.28
P03951	12550.3	23195.6			15688.3	15204.2	6169.11	4202.54				4365.61	4267.17	5592.11	3701	3552.25			30.0437
P03952	56053.1		33716.7		103450	94884.3	322414	313403	71710.1	156250	113866	112184	73079.1	82852	75263.6	75448.7	36079.1	37922.9	35026.1	35800.9
P03973					16682.5	8894.93											859.02	2111.7	1508.32	2400.93
P04004	166246	217919	730031	235610	104138	103542	55558	9659.42	51260.8	4332.37	15182.5	10441.7	7541.06	5205.47	13965.6	15086.1	945.554	738.369	1170.84	2654.06
P04040	97402.8	108215	42276.2	109015	125818	143147	113850	91782.2	175451	120211	163607	142267	192678	162615	171322	171311	105073	168113	131184	148212
P04049															840.637		1961.05	1981.11	1707.67	1796.92
P04062		5046.14			5568.08		7405.2	3637.24		6089.76	4162.48		4715.34	6581.45	5464.58	6089.52	2111.36	2291.37	2445.16	3066.06
P04066					2976.78	3285.09	8531.72	7387.31		4858.37	2554.21	2775.25	3372.81	4103.8	3458.84	2966.61	955.928	654.87	1004.42	1255.31
P04075	141180	152624	368330	480538	79221.6	79863.2	105022	110856	46548.1	44691.3	37252.6	37852.6	56238.5	47599	47882.7	50936.7	57684.1	65145.1	65435.8	58346.6
P04080							1490.98		3389.92		2064.74	3419.33	8097.75	7447.03	8122.98	6580.46	7766.23	7670.36	6655.53	7432.58
P04083	1394.83	1884.92	3845.92	5423.4	2604.62	2094.19	1342.81	1119.77	4505.03	738.56	1462.3	1514	4365.96	4060.07	3952.75	4562.58	191.222	348.721	162.903	414.498
P04114	73221.1	80005.6	224745	214966	61442.8	58307.6	37108.8	41096	4291.21											266.855
P04156												841.426	867.911	390.354	490.065	927.599	5341.52	9727.01	6585.43	8221.83
P04179							6705.48	3758.65	1155.9	2405.69		807.992		1079.89	1555.99	1114.71	689.747	3077.41	2644.31	1613.36
P04180	48375	41851.7	182846	224073	35419.2	34858.9		27470.8			2602.9	2171.37	1586.26
P04181																	664.427		227.128	549.882
P04196	45043.5	51201.7		117840	5380.46	3621.64	16791.5	10909.4	7187.18	4840.76	5277.51	5383.68	3309.99	3817.51	3574.44	4108.62	1180.85	1391.08	1035.1	1277.42
P04211					79424.7	82442.5	244305	261566	64298.9	95328.8	103102	87960.8	39963.9	59661.3	37752.6	29423.7	43473.5	48280.6	40594.1	46496.2
P04216	22477.1	28112.5			4314.45	8525.69	8125.26	7686.22		2417.51			5478.9	6895.07	6259.73	5666.3	7010.89	7145.04	5946.84	972.232
P04217	1090450	622584	2699550	2983240	393383	368006	68211.9	60586.1	161272	51791.9	158755	180258	113340	132500	136867	80098.6	6623.33	14818	10638.7	10429
P04259	62064.9	61103.6	19699.3		61861.6	62874.5		22908.8	61719.2	13849.2	33381	30780.8	51146.5	55828	54882.9	54859.6	14125.4	54279.9	35839.7	43569.9
P04264	3023600	3317820	938221	1080930	2392120	2142290	777487	654655	2611400	463848	1184980	1124290	3067070	3272810	3208380	3136560	560365	812980	709278	723895
P04271																	629.701	444.209	420.731	779.513
P04275		2109.77			3777.35	6110.61	6044.07	7219.51	6044.9	506.182				1692.63
P04278	152703	155339	222423	313023	48171.1	50058.4	127894	85217	18704.1	55975.5	41467.2	37096.6	22235.7	20031.5	22900	23069.7	2825.5	3461.59	2709.71	2653.43
P04350	17219.1	16375.3	18693.6	19723.6	14478.3	12341	10098.4	7661.13	10636.1	3954.1	12636.9	15589.7	16842.9	15906.7	16512.5	18549.1	13062.8	10375	12430.1	14925.1
P04406	179913	204483	310193	336829	176276	154742	116877	113608	160638	176531	206035	189995	468364	509892	468240	486960	334374	351032	249302	251678
P04424	5164.67	3292.44	15850.5	16206.5	4874.58	5727.5	3591.42	2562.64	23227.1	34163.2	40258.4	38704.9	21155.7	20093.1	21692.9	21042.3	12558.3	12506.4	12195	12411.2
P04430					1553.77	946.024	5601.89	5857.99		1790.14	1534.63		1244.31	1303.38	1706.87	1523.34	1621.43	395.46	1133.68	1822.79
P04439	45412	49809.7	124539	159952	38006.2	44390.8	23950.4	23963.2		2157.42	2326.75	2807.06	5615.67	3369.76	3134.58	3062.06	16172.4	17060.6	14740.7	15650.7
P04626													759.891	842.41	1186.09	566.032	2550.22	1962.81	2141.82	1970.76
P04628					6098.29	3754.59	15402.5	14741.4	5027.1	6130.86	1766.75	2274.27	10058.6	9800.45	8889.79	10424.2	3247.83	2409	1933	2321.38
P04632	9414.15	3781.27	22135.7	37986.8	7058.94	8997.37	2914.88	4300.99		2318.77	4331.96	4078.95	4695.78	6959.08	7409.67	4988.16	2607.87	3485.63	4376.99	3372.16
P04732			557303		16813.7					3226.02							3268.87	1995.15	1060.5	5273.19
P04792	19143.5	19283.6	9281.23	12239.2	21017.9	22192.2	2792.23	3361.33	23419	4767.29	21497.6	22793.6	18671.2	28319.3	24411.6	25915.5	11494	18234.7	16287.7	18628.4
P04818								199.733		319.17							490.128	356.903	435.375	589.429
P04843	4062.2	6873.24				2316.66			1490.09	2584.79	1546.85	1510.62	3227.28	2844.54	2076.57	2553.37	1408.34	1192.68	1045.66	1364.03
P04844							1529.74					1281.29	1058.43	1776.91	1368.41	1163.87	1460.35	1371.49	1991.28	1340.11
P04899	7618.76	9283.32	13439.5		8904.32	9215.2	7745.27	7465.42	12983.1	10346	11167.9	11111.4	38848.9	45320.2	39170.8	40318	58872.5	49650.2	49597.6	40669.3
P04920																	2451.16	1509.21	1856.36	1466.34
P05019	13377		8744.12			1802.07	9339.26	8182.26					2045.6	2449.04	2061.3	2056.55	750.791	1742.96	486.544	1595.27
P05023	16317.8	16128.2	51112.3	46470.9	5749.14	7719.38	4646.48	5712.16		8202.9	7087.33	4368.87	22271.6	19761.1	19836.6	21000.6	87517.7	68864	78530.1	61852.2
P05026	14761.8	15635.1	35291.8	26638.9			2264.36	4949.09		10823.1	5161.55	3971.32	19668.4	16741.2	18267.2	17947.1	13919.3	9147.06	16822.6	22937.6
P05060										1784.76	3915.86	2146.89	4115.98	3294.2	3882.49	4194.28	46454.9	49645.5	47102.5	52096.2
P05062	47349.1	49886	141992	162042	37161.7	35521.4	47842.7	61572.2	42390.8	37415.6	34199.1	36810.7	32465.2	31469	33100.9	30846.2	20812.9	23770.8	17183.1	21119.5
P05067	6137.88						7541.43	4523.88	12661.5	5413.28	10785.1	9485.24	9500.89	8796.21	8512.59	8685.82	28876.9	41318.8	27208.4	40607.5
P05089	39839.8	33588.7	13583.8	59393.1	24613.5	31777.5	8965.71	7915.91	65849.9	29766.3	48185.4	49529.3	55407.2	53358.3	56577.6	56184.7	18078.6	26958	23207.9	22471.3
P05090		33488.7			16846	20597.2	26216.1	28742.8		8438.15	9753.84	9778.04	14231.9	14966.7	12965.9	14350.8	2304.97	1528.45	2229.97	2253.74
P05091			22965.7	26204.2	4846.34			3696.87	511428	281795	611220	583193	345742	335801	359179	353596	186592	210313	209694	207212
P05109	9467.18		11349.8		40925	38734.7	13257.4	13875	16837.7	2288.14	56679.5	60835.5	30685.7	28217.9	27991	28865.2	7378.87	9293.08	8436.73	6724.8
P05114																	4551.29	7244.88	5464.79	7468.78
P05141	3148.15				2385.29		1672.21		4689.32	617.72	3367.46	3411.31	54845.2	38160.5	32630.7	32451	4808.77	6368.52	4123.06	4106.59
P05154							5153.69	3784.86									841.539	1054.16	819.443	1062.78
P05155	119276	154917	170766	107996	170750	146424	38348.3	52383.7	18238.4	13243	10348.8	14173	7326.23	10833	10521.6	7339.46	9126.3	10336.7	7111.17	6228.52
P05156	41746.1	36629.2	131022	46711.3	2411310	2448620	5575180	6109080	2088430	3069820	2500370	2591780	1917270	1918170	1851730	1867770	620722	636649	529583	634974
P05165							1945.65		38746.8	36629.8	48836.2	45948.9	30381.3	27385.7	26628.2	28351.3	17865	19688.4	18154.6	19320.3
P05166						3986.66		2137.04	106592	92509.8	114963	113166	68965.3	65965	70170.1	73611	31409.7	32718	31807.9	38113.8
P05186	24508.2	16530.5	37766.3	55086.1	10337.8	6576.85	10392.6	8994.06	19308.6	8453.26	5321.75	5715.61	13087.4	15457.8	13268.4	13891.4	23666.2	21257.7	21857.4	27126.3
P05198	5703.7						1973.92		15251.3	7843.91	10522.3	9243.35	7655.25	10389.1	9169.58	8780.84	12256.5	9749.65	10175.5	9596.02
P05204																	19016.6	21564.8	19806.2	25016.1
P05386	22259.9	19869.5	38641.1	23186.6	12760	9706.07	13402.1	8047.82	17518.6	32464.2	18226.6	17789.4	29419.4	31149.5	25952.8	30469.1	49956.5	39289.8	56678.4	55496.9
P05387	33792.5	29143.8	20333.8	19035.6	8630.71	11298.9	17284.2	14640.9	29721.4	33387.9	21393.5	21010.4	35233.3	38391.8	33922.8	37760	51282.6	52746.9	69561.4	63793.5
P05388	14285.4	16589.8	22120.3	17832.3	8924.76	9801.52	11907.3	11758.5	20282.5	21438	10450.4	9615.7	19284.2	21109.7	19901.6	20378.3	13899.2	11970.5	15966.1	18429.3
P05413																	3913.57	5291.27	4855.99	4990.18
P05423										467.927							615.588	577.283	237.89	520.018
P05452	177250	179897	68795.3	80083.6	39127.7	38351.9	86747.9	79515.4	16742.1	35477.7	27119.6	28225	28342.2	24943.7	23690.7	25766.3	5837.28	7910.33	5903.47	7536.56
P05455	6928.55	8470.45	9396.12	10238.8	5249.14	4755.3	5958.87	6196.33	14881.7	9774.75	6564.79	6678.45	30485.4	32911.4	31016.9	32230.3	32477.6	34674.5	29068.6	28287.3
P05543	120767	97574.1	295335	301222	97485.7	70515	47010.7	42485.9	12880.1	9464.71	13708.6	12525.1	7544.47	7333.43	6188.23	4240.69	185.393
P05546	589246	357651	2690970	3288980	337532	252674	396639	476547	113868	197620	162656	152196	86853.2	90056.7	79261.4	87830.4	20300.4	12111.7	20617.7	19750.4
P05556	11638.9	12755.2	22587.1	24090.8	4591.35	6156.61	4375.29	2794.35	4189.26	6998.13	4325.16	3844.35	11934.1	11914.3	11596.7	12278.1	29809.6	27174.1	28012	26756.8
P05783													3022.88	2433.08	3172.83	2612.18	217.758			645.12
P05787		4530.09			3374.1	7608.12		489.814	5232.61	2245.07	856.144		8127.99	8489.52	8967.66	9018.05	802.15	983.022	891.956	1233.66
P05813														1727.43		250.935	770.545	825.764	740.86	1126.81
P05937													539.645			973.935	911.656	1186.89	882.144	1400.92
P05976																	1142.12	1914.56	1061.02	3485.99
P05997																1378.06	3784.41	5568.99	4855.94	5835.79
P06132					856.195		1116.76	960.098	8988.76	5714.29	4149.65	4866.51	5663.39	5403.32	6356.1	6541.23	4565.36	3127.55	3646.21	4482.38
P06213													1718.68				1375.91	1122.02	1235.41	1036.87
P06241	6004.44	4594.92	14998.1	16673		4247.4	4400.15	2342.45		7560.84	4329.5	3592.51	10562.4	12670.7	7910.62	10306.1	27521.5	19719.8	22823.4	21719.6
P06276										6800.71					5939		6992.3	6102.73	7078.56	5753.99
P06280									3794.65	1962.03		810.34	2677.98	3139.65	2540.42	2575.24	1742.73	1636.88	1633.41	1440.4
P06312					233498	336931	665984	548758	293248	316104	288659	262139	305826	351279	335969	309060	125045	143005	149869	130920
P06396	408565	373217	646054	880901	161574	171871	221231	202798	81875.3	30138.5	61393.9	58002.5	32749.6	40155.9	35815.9	34937.1	4172.76	6810.61	4901.81	7970.38
P06454										2661.74							376.696	420.855	566.372	3532.88
P06493													718.792	1190.98			1371.66	1034.77	764.537	1178.46
P06576	19304.2	23844	11634.2	48941.1	4136.48	7044.35	5732.18	5299.81	85924.4	39886	42505.2	54579.7	101536	110163	92182.3	105786	14433.1	19425.3	15041.7	16763.7
P06681	196692	177429	523115	415062	196380	188333	451001	491312	65843.7	221302	143643	138492	82910.8	85493.6	80656.3	81235.6	18166.8	14245.1	18986.8	18792.3
P06702	9569.49	16315.2	10070.2	10383.6	34888.2	29599.2	9447.82	11818.4	18433.1	5387.71	55655.3	51179.8	17741.5	20545.8	16095.6	15924.7	4979.83	9615.45	6983.07	6969.65
P06727	205841	202249	835978	1255670	147057	126746	238248	121247	12158.2	12651	27020.3	26128.5	15911.4	14649.4	15209.7	18445.7	813.383	1012.49	618.29	834.97
P06730					2897.79		1264.03	806.645	3171.09	5647.13	1894.05	1579.77	9616.19	10656	9758.81	9744.82	9570.19	9879.4	10270.2	10246.7
P06732	51124.9	53910.2	100204	116602	27812.4	24505.4	20587.9	21299.9		5744.48	6235.35	5104.79	3951.74	5378.99	5071.91	3559.85	891.651	257.683	1202.05	656.16
P06733	138516	159251	261204	233654	80621.7	81026.7	90404.6	68925.7	66081.7	75248.6	60370.5	57313.4	495250	539742	539987	527550	456177	548428	463713	467213
P06737	35378.6	39493.3	119171	114283	25468.3	26662.6	16067.7	18461.3	138336	109270	161403	154705	104592	102127	104982	95369.7	78451.9	86248.9	81970.5	80561.1
P06744	15605.8	17162.4	55430	45782.1	14596.3	13348.2	8399.65	4814.05	1829.74	5156.94	6712.07	5996.71	5899.34	5395.25	5896.18	4862.11	13071.9	10665.2	12120.9	11061
P06748	416711	559343	212960	204598	85774.5	111957	125366	82228.9	138353	111569	62201.2	64830.4	91127.3	91968.6	89812.9	91842.6	64223.2	57347.8	92613.4	69637
P06753	10114.5	20287.8	7539.56		6026.06	3189.46			15845	8738.16	6501.68	6776.73	14093.7	15497.5	13405	11972.1	8790.28	10300.5	9785.96	10187.1
P06756										3359.56	2656.85		4575.48	5288	4919.57	4841.87	9815.17	9597.34	8644.92	8566.44
P06858			3645.67	11994.7		2342.17				1493.95			4916.38	4530.06	4004.43	4013.23	6448.13	6119.88	6595.46	8066.72
P06899;P23527;P33778;Q16778	719301	838276	1251280	1518360	1180650	1493470	1013670	759189	2115640	719488	1313280	1332020	1289610	1516210	1493140	1464520	554447	682323	780483	801864
P07093	15937	19500	27831.9	24880.1	5123.62	5852.72	9710.88	5466.6	5699.95	6247.88	2449.72	2147.49	7575.12	8450.78	6611.8	7256.79	8274.23	9137.55	9594.52	10527.5
P07099									1714.56	1045.36	4494.79	3145.98	1282.03	1213.47	730.126	1677.41	1711.67	716.522	755.473
P07108											1918.38	1810.25	6393.58	6140.85	6571.37	6630.94	30883.5	37440.3	31116.9	37578.4
P07195	240286	274333	817151	779753	175277	193746	144298	100775	58962.5	38336.8	47006.2	46123.8	51911.2	48761	56998.1	52100.1	67134.3	59273.1	61203.1	64785.4
P07196																1949.7	1699.01	2281.77	2182.13	2419.99
P07197																	1398.29	1703.11	1664.28	1683.9
P07203													3688.76	3203.04	3610.89	2600.05	4896.68	4197.74	3613.7	3856.76
P07205												2202.26	4927.35	4297.12	4724.77	4087.55	2676.5	1353.22	1993.88	3482.65
P07225	103708	104759	160898	150863	59789.9	73301.6	30704.6	40645.1	17907	11076.3	11296.7	14894	10993.5	10558.8	12071.4	9240.81	6223.86	7303.47	7439.91	8324.53
P07237	8920.6	9037.75	8461.38	8072.44	7240.65	2743.28	2772.53	6117.91	16921.7	19701	6955.64	7020.68	14027.4	14247	13745	13788.5	8530.72	9625.29	7524.74	9627.77
P07305	27314.6	77251.3	42366		9629.16					20422.2	109803	137805	84908.8	76137.3	84452.2	87585.8	3301.52	3065.64	5860.33	7291.77
P07311												1308.52	1587.07	2296.18	2132.79	2852.24	8657.2	11114.8	9492.96	9601.83
P07339	17735.3	16890.9	19968.2	58512.2	28158.4	28460.1	10485.7	8213.09	15900.2	7073.33	19643	17744.3	37955.4	42309.5	39975.8	45214.9	9372.61	10486.5	11844	11498.8
P07355	30914.7	29565.3	36008	32482.8	25251.5	22855.6	11694.9	7116.38	20985.2	8662.27	14092	14333.9	31161.8	34184.5	34175.4	36505.7	12445.2	15016.5	12924.1	12914.2
P07357	115940		288715	323036	55929.1	54034.1		54487.2		9021.79	11446.8	10921.7		6455.29	6265.05
P07358	189804		594199	87273.6	102835		32089.5	88542.5		7468.1	7046.33	7130.67	3901.44	4740.66		7919.1	5267.11			783.908
P07360							2301.25	4085.45		1058.35	1124.84	1064.78	636.137	727.561	312.726	379.879
P07384	8183.23	4912.89	18960.3	11365.1	7004.48	6526.67	3642.89	2725.01	4103.53	2058.85	2622.49	3833.15	6043.53	6776.78	6937.93	5822.63	1808.3	1472.86	2019.25	2144.85
P07437	190115	194672	273531	240441	198994	185027	117855	121147	86150.8	141480	301180	292661	316420	292192	303131	298264	204287	175517	181396	133610
P07451		6185.4	7255.51				5700.89	18655.6	6747.41	1099.77							1063	1711.2	1531.02	643.303
P07476											933.411		3126.75	2883.66	2512.21	2014.01
P07477;Q9BYE2		72871.9				32856.7	8400.23	9062.54	305869		44446.7	74710.8	97263	102070	88749.6	83714.6	16330.2	29935.6	18521.1	31038
P07602	9923.15	10035.3	21564.8	16105.8	13702.6	12323.9	6146.18	3149.6	4857.85	6555.96	7145.14	8291.12	12721.2	10229.9	12757.8	11564.8	20608.9	31110.1	25305.8	30329.2
P07686					7772.01	26733.9	13040.6	8804.21	5174.74	3026.85	1988.22	3359.05	2801.78	3578.54	3154.39	3787.21	2048.84	1639.85	1731.53	1928.74
P07737	51181.4	39053.7	107860	97516.7	21362.7	23317.9	15192.5	8173.34	46208.3	19958.3	18284.7	17904.1	54382.5	51845	47576.8	51974.4	66801.2	71356.4	72826.3	80962.2
P07738											447.294						1659.21	1517.36	1655.12	514.36
P07741	7180.58	9828.5	12730.4	12090.8	2262.33	3841.18	4967.04	2995.18	3813.74	2157.49	2088.15	2082.77	4680.13	3339.73	4773.99	4431.2	2529.4	2955.13	3264.38	2382.75
P07814	19932.2	20861.4	20078.5	28491.8	15951.1	13483	13771.4	12604.9	14449.7	10685.1	14638.8	14231	9425.15	9048.39	9973.61	9347.86	7378.82	6539.67	7099.38	6746.11
P07858	21456.9		39492.2	75699.1	12471.9	6690.41	12784.9	12847	7213.93	8226.66	12377.8	14372.1	10275.7	13695.2	8656.84	7687.04	5267.76	6915.42	6177.66	5651.07
P07900	52022.8	51625.7	97453.9	98398.1	24714.2	24966.9	35277.9	36327.4	59138.4	101397	40833.4	40751.9	83831.7	83459.1	83438	81823.7	98928.7	82006.4	96413.8	97603.3
P07910	43013.4	76778.5	55704	67796.7	37861.4	40538.9	35599.2	36872.2	116672	80322.6	57572.4	62157.1	57767.6	53682	58863.4	58468	142649	150965	137076	106248
P07919																	1086.36	1584.6	809.595	979.898
P07942	39371.8	24071.6	226271	285924	23634.5	22558.9	86267.4	76599.9	6967370	6700300	691028	734126	1015150	1289420	1188420	1221460	7435.49	9839.47	7964.33	5341.86
P07947								3588.45		2800.95			4138.62	5335.93	3913.76	4636.26	7278.48	5749.74	6937.75	8341.23
P07954			3948.72			1544.93	3716.49	4036.96	11849.4	3815.55	7641.58	8187.83	5071.7	4942.15	4926.69	4463.26	7135.94	5801.64	5960.23	6384.73
P07996	95155.6	115593	209715	181474	53645.6	49560.8	51687.7	47587.1	25568.7	13925.8	18999.2	18467.7	12921.6	14111.1	13860.3	13225.9	2476.88	6359.08	6367.05	6762.5
P08069													8174.03	8312.44	6478.05	7535.31	12367	8307.76	10890.4	10880.5
P08123			11958.8	5863.7			8458.22	6449.23	14863.5	5239.84	8067.14	8624.23	8343.44	8478.88	8313.74	8378.41	8274.11	14535.3	11133.4	14853
P08133	16249.1	16306.1	28912.6	21271.8	7963.47	8027.07	5033.58	10566	31224.7	21465.3	23255.4	22129.6	21170.4	20063.6	20390.5	19883.8	28871.5	24312.9	26678.8	24658.8
P08138													1195.86	1700.8	1567.17	1209.68	8578.57	9475.54	9403.53	9371.6
P08174										3010				3323.37			772.399	829.725	863.763	3146.21
P08195	17880	21497.7	18354.2	19005.3	5447.87	3483.4	3588.05	4153.8	43046.5	4567.89	2769.88	2107.54	10377.4	10495.9	9260.09	9570.04	25270.5	20294.6	22173.4	20881.3
P08236									2313.96	7008.92	8855.72	10213.1	5108.03	5364.61	5731.25	5695.12	2817.05	4742.97	3590.99	5015.47
P08237	3830.31				5978.17	5445.95	3567.29	1919.31	2965.58	3796.1	6413.96	7785.08	6366.98	5527.65	6952.45	6300.98	9567.82	7164.65	8189.98	7014.83
P08238	154977	166183	258261	216028	88728.3	66115.9	90285.3	77084.5	185739	273835	108090	106816	164284	182783	169530	164301	219303	164824	218553	183169
P08243					697.561								79.9638		280.596	46.3767	216.039			483.458
P08246					9565.44	12586.8	35433.4	27181.3	3220.68	11557.4	8976.22	7900.79	2859.66	3588.67	3321.46	4113.45	1162.21	481.644	882.514	1261.04
P08247													2881.01	3332.87	4056.86	2829.24	12483.4	11418.6	11652.2	15093.8
P08253	7965.09	7171.87	25686.6	35233.6	3056.08	3612.2	2747.97	2794.59		2177.47	2104.16	1174.21	1593.42	939.7	2201.81	1724.18	1214.02	3289.44	1986.98	2747.36
P08397																	2769.33	3251.52	2258.62	2463.21
P08567	6310.67	5161.66	11377.1	12773.4	2601.17	1804.57	3650.63	5371.77	5535.33
P08572				3316.01			1195.46		59459.4	28772.7	8261.07	8410.86	18093.5	19014.4	19415	14886.6	62082.2	108887	74499.8	96571.6
P08579	9710.24	9140.73			5767.59	6083.07	18939.6	853.641	3562.36	13336.5	15408.7	18045.2	18727.6	19284.7	11683.5	15575	13507.3	12197.5	11696.8	10728
P08603	34662	26075.2	42237	38585.9	10159.6	14385.2	18323.2		4233.47	7859.34	9770.36	7641.42	4042.61	3336.55	4673.77	4248.45
P08621	28177.9	24544.1	28348.7	29556.8	11233.1	12698	13744.2	10374.6	45559.4	30326.3	23446.7	24592.7	42491.1	40491.9	41144.4	47942	65042.3	59984.8	64445.9	59430.6
P08637					11472.7	10700.9	27792	31673.8	12034.3	12978.9	13601.7	12744.2	12291	9841.73	12083.8	11733.2
P08648										5470.48	4050.24		4968.26	7465.1	6059.81	4555.92	2856.42	3796.9	2072.9	3091.51
P08670	21599.1	22639.4	24830.9	23061.9	10478.1	11393	7936.84	8377.65	61157.5	53041.3	61291.2	59300.5	82647.5	85514.8	87492.6	85230.1	40518.8	45691.5	47545.5	52562.4
P08697	629627	704874	1142650	1406340	867047	817151	214333	384521	48884.7	45076.4	117425	104846	58993.7	37684.9	68749.8	68382.1	5354.88	7729.93	6472.37	4979.69
P08708	5000.43	8295.83	14710.6	11396.3	2338.18	2189.14	5006.99	3588.21	15892.5	7866.87	8026.57	5132.93	21645.2	23738.2	21777.8	22002.3	12834.5	11239.2	15009.7	13963.9
P08709					8805.97	7110.76	19094.9	21556.2	3361.18	10622.6	7028.7	7199.58	4336.76	3829.63	3965.8	3482.56	2502.56	1192.82	2162.63	2896.36
P08727	6816.72	8081.51			7352.31	5578.03			19275.4	6306.61	10441.9	9086.78	20082.6	18515.7	19650.5	18695.2	7254.51	18089.2	7463.85	7039.39
P08754	3694	6019.26	11504			2699.54	1730.1			3235.09	3497.06	1563.51	8553.87	10178.1	10387.2	8300.61	19962	15249.4	16568.2	16980.1
P08758	31320.9	34319	45716.8	52773.9	16477	17096.9	13911.2	10825.9	10813.6	10749	10724.6	9998.34	13157.3	12797.2	13635.4	12789.5	19544.9	17047.4	17830.9	18485.4
P08779	52446	53822.4	27104.4	31891	62216	63492	14580.6	13884.4	44963	14221.3	54954.8	53433.4	70604.1	76058	74127.5	73044.7	8978.55	35736.8	20327.6	30233.2
P08865	13909.9	18032.8	23630.5	31177.7	20293.1	15395.8	10731.3	12119.4	37710.7	48828.3	15099.8	13374.2	51213.6	49637	47597.3	47671.7	21281.8	11136.6	17373.5	21805.6
P08887							8673.08	8669.24		4697.1	3836.93	2965.79	3555.48	2393.16	2231.72	2185.83
P08949															319.602		223.725	505.959	123.27	367.826
P08962		8712.57	17454.1		7690.1		5012.16			12872.7	6309.82	7026.04	9779.52	9943.1	7143.84	6616.12	16852.5	10889.7	13013.9	19476.6
P09012										6075.71	7389.5	7707.22	3020.64	4914.68	6264.97	6653.68	14838.6	13101.3	15250.3	13746.8
P09038	186107	213999	138352	175277	14687.8	14912.8	22602.6	27997.1	35624.8	874.604	2277.4				1564.98		490.93	840.979
P09104	3990.63	4427.88	4653.25	11953.7			1285.28			1125.57		2604.73	12189.8	12747	13088.6	13434.9	17324.6	17575.7	15451	16442.3
P09110	1535.12		22391.5	12751	16801.2	1624.33		1354.68	122528	41392.4	135246	112910	71235.7	75658.8	67523.6	73973.9	42293.6	52977.4	47242.7	44123
P09132											2465.49	2453.78	3070.08	3689.67	2384.02	3444.83	6116.61	7716.78	6155.12	6725.7
P09172					25900.1	26035.7	65566.9	66956.9	10936.7	42495.3	31175.6	29428.1	22272.5	19578.1	20579.7	20096.4	3258.63	2635.07	3255.77	4272.59
P09211	15114.2	18182.5	25353.6	32451.8	19519	13986.6	12340.7	11072.9	14891.8	17823	22203.9	21288.1	55004.4	52446.8	49016.3	52514.3	58707.5	51045.5	63126.5	69833.6
P09234									11255.5			5049.51	4300.9	3782.76	5863.3	3036.96	6428.59	4535.66	3700	2126.71
P09382		4650.06			5253.1	6889.18			21321.4	9217.62			2299.55	3100.27	2506.19	3369.66	1159.31	938.382	919.133	867.851
P09417					5964.27	7646.15	9172.96	8632.27		6160.42	6588.95	5655.7	8005.14	7273.32	6641.98	6255.66	4299.4	3940.11	4513.96	4365.71
P09429	93217.8	60538.2	57325.9	99110.9	37002.8	28947.8		51634.6		117867	46969.9	64166	49949.5	66710.5	58719.5	58710.1	139782	692126	308968	526500
P09455													10204	7583.7	8217.31	3204.11	50789.8	46579.4	47918.8	49733.9
P09467	4584.19	6466.49	19716.8	23554	2883.24	12041.7	15596.4	11917	26017.9	12704.1	19927.5	22176.7	14971.8	16912.5	16383.8	13929.9	10433.8	11142.9	11385.5	11903.7
P09471											3695.52		6264.97	9158.97	7741.75	9011.4	32315.3	25504	30906.7	32092.9
P09486			12908.1		4716.4				52097.1	81849.2	8628.83	8985.17	9968.12	9643.57	10775.1	10266.5	4978.62	8965.38	6131.69	8374.61
P09488			11740.7	10924.5	3591.78		2314.8	3384.77	6256.6	9741.12	11086.2	13484.8	5350.63	8517.35	3911.46	5789.65	3256.18	2335.32	2649.78	2519.11
P09493									6597.62	4720.24			6431.5	7073.87	6737.5	6857.13	3140.38	4557.27	4508.75	7176.02
P09496	28468.7	39646.9	43389	34996.4	11838.7		4449.56		11606.4	7111.68	8611.16	8353.69	31447.4	21260.2	16025.1	14848.5	39241.3	33006.5	40849.2	41206.3
P09497										16682.2	2789.14		2866.61	4374.08		2545.22	3367.62	3027.76	3723.74	4034.67
P09525		45832.9				27222.4	10941.4		23112.7	17570.1	29185.6	25727	15837.9	14781.8	16750.5	14766	10686.3	10525.5	9173.37	11363.8
P09529															6354.01		8234.01	10739.7	8588.38	10014.1
P09543	3873.74			24683.1	4479.04		4263.92	3672.83		2799.18	5747.03	3366.81	9870.38	10233.6	10801.9	10327.5	14927.2	13821.3	14759	12714
P09622								3682.49		2158.12	2179.63	3875.28	3148.51	2316.62	1818.93		1026.15	1315.36	1675.72	714.572
P09651	19326.1	17373.5	11185.9	10386.2	15834	14931.7	10783.4	12726.8	18577.7	16987.6	28838.8	26859.1	26361.8	23383.4	24518.1	22466.3	58677.7	117307	78773.5	86898.6
P09661			2366.69							4463.03	3283.93	4140.83	17097.2	17883.6	20476.3	18548.8	5284.41	4194.57	4949.63	4916.98
P09668						2914.83					1803.21		5597.84	5347.83	4221.13	4907.41	2150.88	2965.17	2935.08	3539.16
P09874	48355.6	56599.8	45693.7	57901.6	25739.4	25863.5	14780.8	13447.1	6031.03	9814.16	41529.8	41413.9	8332.01	7282.92	8261.84	7377.47	7216.23	7199.12	6877.71	6920.37
P09936	14319.1	16282		28196.3		7380.94				6676.34	8750.44	8957.56	20304.8	23028.3	25532.8	21760.3	87199	92934.7	88860.2	98699.2
P09960	9865.04	13410.3	44747.7	44706.1	7139.87	6186.36	12955.4	12702.1	10975.4	2015.99	2103.83	2949.98	2443.29	3095.06	2711.13	2231.38	2111.29	1723.4	1845.22	1559.22
P09972	9410.12	10439.1	49702.1	33639.2	9676.33	7291.63	14584.6	8683.54		6816.67	4327.62	4038.29	4698.29	4623.97	4919.13	4852.79	8378.74	7862.24	8010.08	7315.59
P0C0L4	912069	933053	2149300	2640020	581863	551439	332480	401352	86188.4	110319	131385	126680	75124	78195.4	69567.5	72190	1638.02	1592.74	1635.99	1655.92
P0C0S5;Q71UI9	9904.29	18073.9	31260.4	31402	23272.8	24411.7	14846.4	32778.5	58285	30688.5	33178.2	35659.3	22453.8	45859.8	23555	24368	22940.4	15687.5	16730	23052.8
P0C7U0	2013.1																1906.63	2147.42	1986	1802.41
P0CG34;P0CG35															4900.52		23689.5	26219.3	20990.3	35133.7
P0CW18										13479.8			11514.2	10862.5	12472.4	9891.74
P0DJI8					21425.8	24007.9	30509.5	21482.4	17276.6	12714.7	19881.5	18200.3	10903.6	13110.2	10399	11747.2	2008.77	3408.37	1993.06	3093.7
P0DMV8;P0DMV9	26444.8	30883.3	70818.9	78206.9	19963.6	17639.3	11453.5	14727.6	12375.9	9280.11	8073.84	7764.54	51347.3	56950.4	56373.5	58369.4	30520.6	29927.2	25483.8	29942.9
P0DOY2																	814918	614969	714662	1044500
P0DP01					5825.18	4101.33	11511.5	14712	1891.28	3370.73	1738.09	2364.98	1445.53	1441.46	1065.11	1033.8		74.7788
P0DP02							6512.04	10847.2		2135.26
P0DP23;P0DP24;P0DP25	37703.7	31839.8	40628.3	48293.3	19422.6	16055.7	9593.62	8521.53	23560.8	13289.6	25181.3	27016.6	122392	116018	117314	107796	185967	241559	197612	195601
P0DP57												1072.27	988.497	446.63	752.363	840.564
P0DTE1						1455.74	6634.57	7326.27		5996.68	1582.29		2643.02	2822.12	2761.54	2773.23	1335.83	1473.25	972.324	554.845
P0DTE2							2046.62	7794.92	1758.63	773.648	662.063						74.0086
P0DTE7;P0DTE8;P0DUB6;P19961	113538	112484	229854	290362	85527	80260.1	42581.1	47194.4	8151.57	14776	20023.3	19676.7	11490.1	10284	10576.1	10769.6	217.102		1099.24
P10114													1508.07	1387.46		2148.39	1063.49	1396.96	1057.05	925.49
P10155					2499.35	1162.22	2298.13	1567.91		1963.57	3431.91	3505.75	4602.2	5577.24	5471.94	5900.95	7057.18	4045.07	6584.46	5135.82
P10253														2048.58		1374.5	1622.58	2053.28	1807.6	1539.73
P10321	1627.29						79925			1418.03			3027.42		1237.89	2050.13	3764.67	4777.37	3823.77	4482.24
P10398																	729.753	697.529	648.446	938.571
P10412											4523.96	6577.55					618.35	419.54	543.941
P10451													2842.42	2681.16	3279.35	2913.64	31718.7	32239.6	29787.4	36790.4
P10515										10950.4			3448.01	3659.61	3335.95	3947.95
P10586						21814.3	14350	3416.54		2696.09	5437.89	2192.6	3797.11	5314.48	3807.95	3110.31	11012	9763.53	9439.67	10572.8
P10599	36022.5	45694.1	64689.2	35967.5	31304.1	36274.9	13691.3	19035.6	24935.4	12780.6	27664	30233.9	24797.3	26777.9	25893.2	30034.9	13744.5	40358.6	14037.9	32642.5
P10619					5761.56	5293.62	7873.79	10346.2		4874.09	5082.67	5360.61	5064.49	4973.37	5688.71	5297.04	1894.05	1881.69	1893.6	1519.69
P10636													1142.23				11223.6	13361.6	10768.8	14474
P10643	169097	197525	432227	198329	78441.8	112727	62625.5	68049.7	9656.43	17420.4	21732.3	18725.1	13093.8	14199.9	12847.8	10916.9	207.735
P10644			7095.65	10453.8	3245.91	2592.19	3586.73	4044.28		1047.56	2489.88	2396.79	2552.25	4624.83	3421.88	3963.52	3251.14	2324.58	2720.42	2759.89
P10645													2272.25	700.016			13000.4	19964.1	14687	15704.2
P10768	7621.61	8597.4	31196.2		7097.83	8478.28	7117.47	11117.8		22470	44535.7	37251.1	53246.7	59890.2	60588.1	58109.6	61328.3	84128.8	64472.6	97696.1
P10809	35412.9	40763.3	72952.5	80457.5	26724.2	33124.8	18421.1	17572.9	88455.1	80001.4	136383	136668	96420.4	108417	106689	107638	44264.6	52301.6	48415.9	47577.7
P10909	15712.7	24672.5	57391.3	60320.6	32218.5	32183	71455.1	76221.3	129296	173999	112154	111833	441070	504300	453020	476445	451321	566531	491349	462012
P10915								1709.52	7359.63	5701.82	2463.55	3201.92	1822.6	2837.48	3363.53	929.434
P11021	23085.6	24840.3	47554.5	50322.7	14572.4	13032.3	11747.8	9845.24	41820.8	48130.4	12591.8	14385	66990.4	65203.7	65858.7	66919.4	16869.3	17597	16150.2	16065.8
P11047	17455.5	23087	172674	287247	19413.5	26351.2	105825	103865	8679100	8568950	909329	849827	1278030	1273680	1186420	1249040	9298.18	15026.8	10128.8	10737.8
P11117												1406.85	2470.55	4087.88	2439.56	3349.8	2785.92	2185.42	2267.12	1745.63
P11137					4651.62				2805.3		4434.1		4127.1	5727.53	5737.98	5947.23	19948.7	23999.9	20322.2	18818.1
P11142	90391.5	107112	177850	176217	37095.3	38454.7	37701.6	37879.4	96262.5	112832	35922.8	35672.2	156773	161342	159952	163718	121615	109077	128823	125898
P11166	30312.6	30695	54996.5	58798.4	7624.03	6532.49	4576.53	5398.07	1582.04	10221.7	2754.93	3219.28	8793.75	10273.5	10956.5	11157.4	102081	96304.8	109479	83823.4
P11169	25604.2	28250.2	62536.6	60976.9	7521.79	8848.77	8369.1	9341.88	5854.91	6393.45			3047.61	2889.26	2846.62	2844.52	6183.52	5345.39	7054.53	5647.13
P11171					5092.95		4103.78	5820.65	11249.9	4939.35	9522.88	7995.73	21553.5	20724.3	22693.6	21361.5	42839.3	43127.8	40721.8	51269.2
P11172								1985.64		2833.05							1122.46	996.558	850.792	882.106
P11177													1030.12	1566.27	1545.99	1238.2
P11216	6230.99	4129.27	19526.7	27771.3	5320.12		8049.51	6195.66	14898.1	15540.3	15833.1	29482.9	18946.8	16128.2	15032.8	13855.4	14122.2	13911.5	17409.2	17397
P11217	5346.68	3149.58	15421.3	9178.93	2827.86	4044.57	3246.51	878.386									946.239	1279.96	739.989	689.693
P11233	13727.4	26691.9	21894	21887.8	3324.1	5138.61	2625.98	3541.13	5033.22	8638.1	8120.98	8682.76	33496.5	41970.4	36598.7	39700.1	83709.2	62937.2	65597.6	69655.6
P11234											2140.25		2286.27	3359.77	3833.5	4259.87	11089.9	11729.8	10865.5	10102.1
P11274										694.478			812.671	1002.82	1085.89	591.401	1909.62	1627.63	1592.93	1378.02
P11279	11664.3	9302.42			7717.88	7863.61	9291.77	5568.1	8456.62	3230.05	3322.28	2415.55	6233.47	6895.97	6545.72	6460.59	4361.23	5435.5	5115.73	5636.87
P11310									13042.3	18308.2	30201.1	27496.1	14976.1	18462.5	16738.5	15513.1	17654.1	19807.9	15640.2	13645.3
P11362													494.547			892.837	3485.38	3420.15	2877.26	3444.45
P11387	37945.6	38136.9	44151.6	55428	14602.2	13765.8	9560.44	11171.7	8726.99	17897.2	15551.2	16097.9	11332.2	11907.3	13446	11663.7	43109.8	39140.4	38613.1	40587.6
P11388	34819.7	35972.1	36668.9	31997.6	15541.9	16577.4	8336.29	8796.73	4323.22	4776.75	7878.15	8068.66	2145.98	2363.19	2672.52	2464.36	6296.65	5004.13	5528.03	5468.18
P11413	7611.67	8668.91	20356.6	15054.4	6679.45	5943.67	6840.12	4115.23	2636.7	6491.36	4489.94	3513.12	11794.6	11629.8	11011.8	12365.4	14546.7	10614.9	12927.6	11861
P11441																2122.96	3082.92	3575.76	2791.31	3318.84
P11498									2880.49		5656.57						610.256	1107.21	601.345
P11532					704.416			4328.61		2117.68	1315.62	1033.36	2161.43	2375.67	2072.91	2694.74	5934.39	4145.5	5241.71	5370.66
P11586	7580.02	7157.11	15706.1	18431	4172.72	3777.93	3996.11	2712.78	4953.65	2405.45	2661.4	4119.15	4869.04	4660.51	4704.67	4192.54	5027.36	4092.25	4388.09	4193
P11717	19591.2	20864.1	40299.9	30594.7	7943.13	6439.44	7702.31	9167.68	7336.84	6464.01	5901.47	5340.52	12010.9	12183.7	12412.3	11761	15506.9	18000.3	15059.8	16841.3
P11766	15202.8	16013.2	24788.2	18769	10010.8	9758.93	6915.37	8571.14	12473.2	12290.6	17909.5	15576.2	21342.3	22402.6	24034.8	21679.9	30976.6	34395.4	31536.6	33091.1
P11940	22216	16977.7	37547.9	36095.9	12405.7	10996.2	6872.52	6429.89	15612.9	17765	5896.17	7742.79	21994.3	20237.6	19973.6	19672.6	32206.2	32904.4	30174.7	34197.8
P12004					14589.9					7422.66	3031.3	2082.99	5418.72	6661.98	6417.94	6815.06	4055.26	3205.5	4564.38	4570
P12035						20074.1						4928.45	4553.94	7522.11	5609.06	5076.64		491.461
P12081									4166.31				4096.49	2657.43	2241.2	1461.41	2298.56	1588.97	2060.22	1947.74
P12109		14635.2	34597.3	31413	5600.32	9888.38	7024.12	6205.9	5780.1	4400.86	3936.75	3711.63	4435.32	4134.59	3855.57	3243.31	11853	20197.9	15553.1	17872.7
P12110									7144.93	1539.55					887.723		773.882	1390.64	930.279	1380.16
P12111	9199.97	7133.99	49271.9	40024.3	7073.1	7658.28	5030.93	4078.36	4938.96	1762.15				401.956	461.675
P12259	282092	277564	564286	685938	93202.3	96415.2	124880	122997	39108.5	46811	48214.9	43086.2	28895.6	31113.9	27830.2	27418.3	12113.1	14395.7	12558.7	17441.2
P12268	14944.8	16681.3	14870.9	17516.7	13885.1	18595.4	7257.44	6851.51	4407.25	7714.38	4268.83	4383.58	10754.9	9950.8	11101.9	10729.4	12342.6	9199.29	9744.53	9759.76
P12270					2898.02	2936.45	1192.34	955.167	24612.5	11523.6	2644.21	2374.54	3921.85	3178.24	3597.47	3726.74	1204.71	1086.13	1421.45	1053.78
P12273	15610.2	16116.2			33601.8	34312.2	9324.29	11002.7	27066.9	4251.74	16098	13136.5	17847	16487.2	16303.3	16874.7	5954.31	13636.5	11712.5	18936.5
P12277	13087.2	16091.1	26078.1	21278	8638.94	10600.9	6444.78	3261.9	9977.8	8463.77	23568.2	21056.7	62706.3	64810.3	60474.4	61055.5	191745	268869	224131	229898
P12429	5921.38	8710.61		11386.9	4093.87	6224.53	8560.01	6974.78	10620.3	7123.85	4940.6	5075.29	3532.51	3117.82	3795.22	3229.82	2286.86	2636.97	2850.67	3203.22
P12532	8018.88	9555.62	28788.1	36790.3	10169	11452.4	6048.48	7322.25			1871.1		1842.13	2727.45	3220.11	2134.7	13197.8	16537.4	3993.87	13837.3
P12814				14644.8			1193.54		1381.69	2242.94	469.379	292.392	583.666	503.099	273.958	626.26	193.082		315.558
P12830	22181.7	49279.4	7976.8	6752.76	6241.29	12161.3	3858.53	5788.29	53414.8	1096.15				5007.37	8507.6	5324.76	15149.6	38150.4	22129.7	30282.7
P12931	3710.03	4153.45	4277.66		3166.77	9378.79	1710.18	2841.1	7655.02	2708.32	3495.48	3656.88	8122.32	8055.2	6458.57	7873.46	13678.7	9928.35	14005.4	13295.6
P12955	39936	44734.9	83593.8	107141	27389.7	24083.1	9099.77	18560.1	5394.07	6159.29	5459.79	5469	4197.86	6074.61	4826.41	4952.05	3707.95	4105.09	3480.5	3285.14
P12956	8970.24	8448.24	13836.6	10590.2	11842	9748.51	10358.5	10005.4	6401.27	9092.1	11172.8	10857	13950	14564.7	14511.3	13825.2	8826.1	8074.44	8602.97	7505.55
P13010	7613.01	8072.38	5462.31	13391.1	7893.26	8616.14	10249.8	8355.48	3320.94	9903.61	10006.3	9961.72	12992.1	12177.4	13842.8	12775.7	7760.05	7320.91	6825.35	6985.53
P13164;Q01628;Q01629	3652.48	2990.84								510.264			286.125	368.138			215.342	352.918	439.192	698.127
P13473	12201	16485	6392.99	8284.68	13055.8	11676.6	8635.99	10511.3	5749.53	13258	10020.3	11225.8	20774.1	20366.1	21932.1	20535.7	16185.4	21675.2	14249.8	17191.5
P13489											1971.41	1880.36	3477.62	3554.46	3248.03	3402.9	6346.55	5182.74	5994.39	5971.07
P13497			4300.29	13078.2	957.52		912.918	1147.07		1573			1175.11	1754.52	1019.12	1464.7	2611.55	4972.56	2488.82	3931.99
P13591										4390.06	7837.97	8580.83	41701.1	27047.5	31363.2	27689.5	146200	139814	139913	148274
P13611	23933.8	22655.8	34070.7	31628.2	12308.1	7769.02	13880.5	15775.9	85849.9	65891.3	45298.9	44883.3	47103	51816.1	50249.6	49407.9	68582.1	113607	83020.6	98127
P13612													993.994	1810.47			1878.48	1928.21	1841.99	2517
P13637	22938.4									2428.84			5260.94	7182.85	4187.29	4565.84	53268	51525.3	55151.9	57984.1
P13639	54527	63113.7	103362	84341.7	44511.7	44368.1	36839.2	28973.5	51944.9	54233.3	30299.1	31282.3	56525.2	56358.3	58721.2	57094	52404.6	48970.9	46156.6	52242.7
P13645	2177150	2419890	564564	555001	2693430	2643090	728414	738348	1615930	317060	1073110	994608	2666320	2806480	2717780	2804840	772477	1065760	854844	873922
P13646	21452.9	21504.3	62248.8	65124.2	25557.6	19614.7	9399.98	13698.2	7933.52	3240.37	10353.1	10835.7	46489.9	60385.8	40209.1	44307.1	2962.43	6812.27	3800.73	4442.96
P13647	352436	347742	86263.2	96687.4	292534	347210	93684.1	109703	290080	67029.7	178982	175293	417711	428640	416161	436408	118963	247502	164013	189422
P13667									7144.15	4977.02	3042.09	3774.56	4917.77	4055.85	4331.98	4754.19	3239.91	3825.16	3413.8	4372.31
P13671	23184.9	26471.6	56484.2	63724.2	14664.5	14259.8	16733.1	21666.2	4365.65	7660.62	5643.62	6069.58	4854.36	4954.58	5196.89	4788.92
P13674		8285.45							3629.28	4286.07		2552.5	4503.37	4282.87	4332.27	4942.73	1185.98	1208.26	1010.12	1334.73
P13693										1962.64	3500.76	3357.97	5508.14	4666.45	5928.6	5885.19	8976.01	8238.61	8029.55	9303.71
P13716						13941.9			21291.9	18132.7	27880.7	28321.1	16328.7	18929.4	16705.5	18984.6	7374.29	8512.55	7202.13	7720.05
P13796	61467.9	63811.3	210745	199846	54063.7	52516.4	32621	33160.9	7781.15	9957.04	12212	12260.7	6268.57	6905.42	7743.91	6831.27	1816.85	2525.61	1595.69	3782.82
P13797	16250.1	13299.3	37597.1	26378.4	11366.8	10567.3	10501.7	5656.75	5388.81	4991.19	6759.98	7327.43	6383.28	7183.67	4272.04	6192.11	2961.14	2843.04	3384.16	3378.03
P13798	8317.43	4442.77			9157.23	7781.98	4513.87	4627.69		2667.66			2111.01	2254.27	2299.8	2258.14	2616.29	2535.32	2596.37	3028.85
P13804		2179.38								837.652	3330.23		2875.69	2290.74	2608.41	1876.75	1724.04	1677.24	1811.51	2893.11
P13807							3538.64	2890.11		2908.43	2142.82	1697.99	2641.83	1107.41	1654.12	774.447	929.621	736.404	1018.33	1152.77
P13861									3662.11	5916.02	5162.47	4743.76	12969.8	11358.8	12286.5	11089.5	22882.2	21305.6	24381.6	24707.4
P13928;Q5VT79			5746.54				2280.92						4907.37	3314.43	3978.51	4403.8
P13929	23495.6	18409.2	47455.2	51397	13430.7	12719.1	9065.22		5496.94	1472.55	4173.99	5100.55	2805.62	111424		6234.06	1562.55	1746.15	1173.89
P13984	2445.01								2796.5	3357.26		815.624	2102.25	4253.71	2886.87	2848.43	5243.65	4109.78	4271.86	5112.56
P13987										2431.32	1020.53	2308.82		5988.79	5290.95	3723.83	22751.7	23189	23056.7	16960
P14174	24733.9	37313.7	42335	31744.3	21044.5	18859.4	13833.3	13035.3	39560.7	47302.6	33113.7	34755.5	97765.9	102858	100256	105672	58733	115869	55759.6	60829.9
P14207							10377.9	12073.3		6139.23	5714.72	5705.63	3604.79	3641.59	4034.72	2603.39	768.975	2008.97	835.625	1391.13
P14209																	105760	77125.5	65870.1	108873
P14314										10144.6		1754.21	1766.2				2714.02	4372.66	3448.6	4444.79
P14324								2541.91	5210.91	3821.16	6952.38	4141.97	4292.2	5022.2	6284.04	4820.77	9222.43	6643.94	7534.66	6232.55
P14384							9235.12	14779.1	19081.5	9395.91	6519.76	7969.99	3962.72	4211.91	4588.1	4107.83	2016.62	2439.33	2310.55	1851.44
P14410	14313.4	18148.7	30670.9	38682.8	11941	12176.9	6702.97	7417.27		3366.32	5270.78	3227.81		1849.14	3525.67	3135.05
P14415																	2296.78	2700.37	2259.26	3082.67
P14543	15981.6	13579.2	156233	163505	23076.1	23012.5	45937.4	62936.6	3657780	1244500	742417	776435	340735	598776	357848	369160	36844.4	71481.7	48687	69425
P14550	6607.81	6982.7	18166.3	15160	4187.66	5373.1	4663.66	1372.61	3592.87	9331.65	1235	2961.91	20542.1	17466.7	18513	16172.9	16457.9	15219.3	17969	19328.8
P14618	142443	154174	358779	368678	104316	101559	92413.7	76998.3	97752.9	89402	67265.3	70545	489604	524141	476615	488298	299148	359327	338287	322112
P14625	18656.3	18126.2	33248.6	34058.4	11229.3	12533.8	8500.81	10089.9	40640.7	48011.3	9793.76	11461.1	40081	36734.4	38300.5	40100.6	32734.5	32231.5	29892	32808.1
P14649													345.721	1126.29	964.626		1533.07	2107.97	1300.55	1250.28
P14678	15126.7	18679.5	21397.2	23373.3	17796.9	19065.5	7210.86	10072	40162.3	51982.9	61467.9	63525.7	45068.4	49420.2	46075.6	51470.7	177209	171166	170192	181922
P14735			12623.9	9430.39		5469.24	2345.21		4555.29			893.541	2735.31	3623.3	2678.18	2704.22	1191.78	1905.15	1104.66	1385.02
P14866	5502.56	9467.18	17035.9		2291.42	9535.3	15884.2	5192.95	7095.68	4692.02	6641.18	5874.87	8636.08	7876.18	7812.59	7784.39	6091.1	7500.51	8114.08	8725.59
P14868	16650.8	20802.7	15475.3	15462.5	12401.3	11985.7	10957.9	12881.4	9462.97	12194.9	9268.03	10469.7	8248.88	8703.34	8030.53	8312.44	8038.29	5654.73	6650.88	7138.79
P14923	26477.7	28672.4	23468	18274.9	23022.4	23257	9850.57	8842.74	41927.6	7493.55	14646.3	16763.4	32592	33535.4	33966.3	34870.7	12242.2	20448.8	13135.7	16148.3
P15056																	441.82	556.547	648.687	311.482
P15086	63932.1	111968	88975.5	91862.7	128595	118434	35063.9	30782.9	9106.04	4071.23	4406.49	6269.3	5630.86	8676.91	6878.83	6433.5
P15104					3673.8						4773.37	7370.21	11076.7	7659.12	7758.78	8860.09	3256.02	2358.2	3080.55	1917.13
P15121	5059.82			16247.5		3584.07		6542.09	7163.49	9524.95	4956.03	4570.33	32388.1	42831.3	30982.9	32777.7	29384.2	26327.5	28396.1	29090.4
P15151																	995.855	1097.03	1289.17	935.37
P15169	141776	153620	222812	235228	113508	91706.4	55772.7	71558.4	7016.27	5069.72	5997.13	4717.23	3956.93	3469.68	3481.32	2381.79			625.458
P15170	3886.3				3090.58	3795.11	1636.99	1202.08	4839.28	2386.22	1947.44	2190.04	3460.47	4130.5	2879.63	3828.62	4075.05	3145.07	3639.3	3498.76
P15260																	1980.85	1993.73	2174.69	1784.69
P15291	17412.9	21425.5	46795.9	49550.9	21628.8	19955.7	47761.1	38463.3	15030.4	27131.6	21534.3	18186.4	11545.4	9983.05	11409.3	10677.2	6120.94	10975.6	7675.31	10162.3
P15309													470.47	519.324	743.482	731.326
P15311	23806.1	25014.7	38234.2	30452.3	7267.05	8803.84	11363.6	7522.77	3025.53	3332.44	3910.53	5047.34	11202.4	10903.1	12604.4	12510.3	17175.6	16354.9	16206.5	19123.1
P15374												782.174	3272.7	929.666	1491.06	1340.18	2311.42	2122.93	2198.49	1928.87
P15502										7335.22			54567.9	57822	54279.3	54915	2207.75	1254.12	2335.86	1284.99
P15509					4424.43	5293.14	2810.47	1392.3			575.827	579.765			280.043	711.301
P15529	2293.06												2026.88	2489.36	1649.41	3265.45	6575.47	5787.76	6197.6	6616.23
P15531	28007.4	29365.5	59832.4	57380	14671.4	21357.6	28933.9	31220.2	19226.6	26517.6	26263.3	23078.5	42858.6	43551.7	43018.6	43149.8	88391.5	84451.8	80188.4	75771.2
P15586													2336.47	2748.72	2198.45	1439.82	1604.31	3492.2	1671.23	1621.15
P15692																	8497.1	17848.6	10781.7	11902.2
P15814					6555.62	8757.5	12248.7	10519.2	7448.68	9872.07	14677.6	12892.2	7014.56	5326.73	6540.23	5406.27
P15880	28024.6	28828.3	22810.4	31925.7	23467	23910.9	23551.7	24822.8	22837.6	27964.2	28676.6	30869.5	26234.2	28734.9	26101.9	26538.8	48555.4	27948.7	39828.9	33230.2
P15907																	457.012	876.329	485.216	1027.21
P15924	39344.1	43316.8	21202.8	15303	40448.6	38269.4	14678	12795.3	55392.6	8265.53	20247.8	20605.8	52261.1	51775.4	53654.2	51325.7	13680.4	20022.9	15565.9	16386.6
P15927										1870.1			2389.79	3043.32	3932.45	2966.55	2621.02	2184.02	2462.12	2384.24
P16035							2673.86	3116.79	1343.34	1195.9	678.671	1146.4	1405.27	1805.04	2723.17	2861.99	7121.56	14665.8	8982.97	11738.5
P16070	5587.23	4793.09	8335.74	12774.8	3688.28	2590.21	897.928	1594.55	7681.16	6347.84	5105.75	4692.83	4692.29	5513.62	3788.58	5410.52	3385.71	3154.36	2706.34	2431.32
P16104																	3238.03	1474.1	1140.54	2508.18
P16112	5144.28	11159		22510						11318	7901.06	8497.51	6757.65	6857.59	7556.84	4813.41	404.871		341.83
P16152	6372.12	22934.8	67799.4	19447.7				2126.93	5267.22	1859.56	2242.03	2402.03	4068.16	4379.9	4397.38	4244.97	2429.7	2689.27	2246.33	1740.71
P16219									25617.7	14033.7	35953.3	35791.7	19742.1	19569.5	18196.2	18191.8	15302	16618.9	14164.3	14278.3
P16220;P18846												2001.75					2552.36	2503.04	3402.63
P16278									3311.7	3757.4	3640.37	3841.88	6613.25	5739.32	7064.88	7016.01	6085.47	4815.95	4836.53	4757.45
P16333													624.384		831.787	1644.94	2827.32	2497.12	2377.86	2399.2
P16401	115533	150904	286674	303236	16678	19678.6	23289.7	9569.28	51673.1	57174.7	600210	540399	198792	165620	158455	139421	139934	51209.7	67865.3	68857.1
P16402													8883.44		7929.69	5358.47	3820.23	3239.06	3741.72	5386.4
P16403	314316	394139	739894	652251	59926.1	51072.6	20958.1	37935.2	78076.8	163588	1146380	1112910	378286	409393	370754	354628	124321	89644.1	96181.6	174773
P16422	6319.58	8201.18															862.613	334.517	809.438	1138.53
P16591																	1445.98	925.787	620.775	760.088
P16615									1013.87				618.354	722.528			1056.01	1365.64	1014.39	1105.07
P16870										12462.7	7294.21		2856.78	3870.92	1770.75	1723.68	2760.17	3029.89	1992.69	2885.8
P16930	20927.8	22593.2	54405.4	65644.9	17826.9	18313.7	43069.2	20251	29556.9	44623.1	42599.1	42076.6	28574.6	28410	27191.3	26080.6	19933.9	19658.9	18608.9	18741.2
P16949		4786.32		4971.77					5058.96	3157.8	5061.97	4580.62	30853.2	32620.9	26731.8	23806.9	53589.4	57252.1	73571.8	96720.3
P17021								11427.1		9574.59	3308.6	3042.05	4028.1	3715.74		4359.07
P17029							9178.37		21936.8	5593.24		10856.7		6654.39	5391.87	4874.99	215.785	661.458	238.489	617.827
P17096					12757.3					15130.5	20911.3	19008.5		8194.71			10033.6	13591.4	13768.2	21625.3
P17174	12756.3	11074.4	30554.7	35834.9	8860.1	8325.79	5182.74	5371.19		4377.49	6117.66	7210.25	5176.07	3957.36	3329.28	3769.79	6449.4	5964.28	6063.51	6544.71
P17252														1487.59	24794.7		2536.09	2310.11	2831.75	2303.69
P17301		5003.26	14903.9	17664.6		125120	2396.74	1880.18		782.155	2098.12		3748.77	3600.01	3193.7	4267.7	20407.1	15822	18575.2	19984.2
P17302	17875.8	11798.2	31494.1	46653.7	2234.75			4363.77			844.259			1458.16			5918.17	5701.54	5850.3	5492.11
P17405					1977.17	3884.8	3688.43	3946.58		1078.61	2179.39	1906.05	2866.94	1343.5	2683.67	1964.86	956.19	2011.6	1337.66	1730.9
P17480	6624.56		7636.58	14828.2	7120.33					3477.58	5624.88	6755.63	2712.6		3157.6	2723.09	4923.88	3099.14	4306.24	3288.7
P17481;P31273																	1542.48	4036.1	4395.01	4298.22
P17509																	1321.81	1979.37		1762.47
P17612													4367.69	4731.85	5476.63	3229.87	6197.96	4659.54	5788.7	5449.76
P17655	32301.5		156902	79082.8	26050.5		5050.55	4620.87		2938.59	6730.21	7395.92	14692.1	7606.88	8887.45	15201.3	5014.61	7462.37	4043.05	2402.66
P17677												5615.96	20587.2	19744.8	16285.2	30279.9	35740.5	37042.4	29622.3	40936.6
P17693	23451.1	20872.2	28204.9	90168.3	24919	19340.9		13571.1
P17812	4445.28	3468.97	12453.8	5526.94	4055.93	3589.37	3975.33	2680.25	4354.42	6429.99	3936.09	3946.83	7633.78	7779.6	7727.09	6901.02	7171.18	6569.32	6624.54	6296.75
P17844	14008.9	16322	15813.9	27642.3	17433.4	12851.4	9564.75	9118.97	4530.36	5456.12	17337.3	14810.6	6571.77	6111.91	6144.88	7024.05	7957.7	7292.19	7275.16	7239.6
P17858	6028.83	4543.93	6357.81	8044.12	2939.49	2418.11	4968.57	8444.5	2883.48	4701.73	4293.49	4705.79	3635.49	3697.8	2573.21	3455.63	2349.81	1416.82	1621.24	1240.61
P17900					3835.31	2606.32			1666.28	208.562	3239.26	2424.8	5690.47	7829.08	9101.33	8166.79	1558.87	1840.3	1295.53	1707.57
P17927							5649.39	3425.98			868.782	782.389	967.272		1179.03	1102.21	366.205	383.349	123.911
P17931					2754.96	12837.3	4708.49	5904.79		26424.7	2482.91	2897.01	3636.04	4182.08	3802.22	3984.6	827.837	916.023		459.158
P17936	282687	442707	107006	189456	50396.6	45037.5	135469	141058	112836	51307.4	58934.8	53851.4	45163.8	40205.1	49798.1	45531.8	23309.3	38153.9	16045.9	40513.9
P17980	9357.81	7898.47	16698.6	14842.3	7210.54	8590.83	4612.05	3749.64	6518.64	7578.21	6322.67	6424.53	7984.47	8693.53	8751.5	9866.45	10665.7	9731.63	10261.3	10442.6
P17987	14571.3	15010	31766.2	32241.3	19521.9	21564.3	15608.4	14945.4	7863.92	18747.2	16974.1	16272.9	18374.3	18587.9	18340.8	17829.9	23036.3	17388.8	20553.4	19467.3
P18065	54483.9	59274.8	51385.9	63078.5	9622.24	9421.84	57646.6	16692.6	184422	21347.9	27926.3	33685.9	43980	48184.1	41875.7	41410.1	311770	681128	419394	601934
P18075										2419.63			2292.24	1952.15	2613.99	1505.15	780.368	2203.5	419.236	623.843
P18077	62845.3	70037.5	51062.4	36603.9	17293.5	21451.1	22229.3	15934.4	22293.7	35874.5	21006.9	17759.2	29826.3	21389.9	26744.6	27314.7	48441.2	49376.6	40298.3	48529.2
P18084																	2712.07	2399.6	2670.68	2117.93
P18085	7966.64	6696.78	16641.3	16069.8	5660.7	7013.03	2953.27	9618.33	9405.71	10998.9	7361.27	7900.32	15878.4	19405.2	16913.5	16124.5	9150.43	5999.51	8963.79	6996.67
P18124	71115.2	86253.2	64477.5	71027.5	36183.6	37692	49364.3	32924.2	12003.5	14913.9	19236.5	19196.9	16749.7	15606.3	16985.6	19199.5	39314.4	25037.8	32544.1	32573
P18206	10957	13441.5	30846.8	35162.8	58145.8	55969.8	146337	131013	36855.8	75118.4	64875.7	62511.7	44495.4	45091.1	47122.2	45760.6	13094.7	13504.4	13540.7	15037.7
P18428			27182.2	25291.2
P18433		10434								1193.61			4184.55	4889.16	3686.28	4256.75	13618.7	10061	11309.2	9602.76
P18510											865.353	1503.9	847.751	1833.3	1558.73	1900.94
P18564	17780.6	31344.8						4757										17924.5	20350.7	19902.2
P18583	2432.69						1821.28			1514.52	1489.88	571.205	1130.76	1825.23	1564.17	1180.14	3194.42	2599.43	3132.86	3092.97
P18615																	1633.07	1407.98	1859.82	1983.62
P18621	22259.8	22588.9	18175.4	23460.8	11542.2	9974.67	14519.9	15963.5	9853.92	14479.5	15680.5	19541.6	18113	22213.8	22195.9	19273.8	24647.2	17927.9	21779.4	20044.4
P18669	46211.2	48152.2	131108	171903	32450.8	37944.7	39857	41409.3	32271.5	21067.3	11563.9	9169.39	38258.2	41039.7	31072.7	35151.6	25750.3	25775.1	20005.2	20798.3
P18754		7560.42			3094.18	1871.07	2064.85	2693.96		2580.93	2468.66	2343.6	8703.37	9738.43	7699.84	8305.2	5494.43	4327.07	4384.23	5305.49
P18827																	3383.05	3298.48	3009.72	2767.4
P18858																	1653.47	1407.34	1150.79
P18887										741.066	2006.58	1757.72		1057.7			2483.98	2231.09	2280.66	2190.51
P19013			6321.51	18526.5	6315.95	8095.48	6373.71	3534.77		373.554	1740.5	790.662	5816.74	4402.12	5007.65	5053.98		468.269	230.573	469.973
P19021								18568.4	1725.92	1930.73	2387.12	2996.1	5007.07	5229.88	4602.97	3530.42	11130.6	26431.3	16113.4	20664.9
P19022					2858.15	4068.01		2476.02		3669.88	10340.7	11699.3	8500.72	7760.76	8408.84	8383.15	43622.1	59513.4	44359.3	53432.9
P19086													3202.81	2848.69	2234.01	2075.12	6091.39	4747.29	5004.4	4931.23
P19174										2363.27			5163.8	2543.05	3204.82	2356.91	5286.72	4284.92	4506.95	5061.19
P19224																	527.357	665.187	702.271	945.58
P19256																	1805.22	1486.53	1949.29	1615.68
P19320	3991.05	4686.76	12001.4	12427.7		2664.38	1346.88	1590.48	2946.97	2890.2		762.64				200.583			181.842
P19338	63566.9	69984	72774.3	73836.8	45047.3	41341.6	72877.4	59197.6	118277	105835	94851	92706.7	90454.9	91026.5	87895.6	86073	237334	249238	224728	113043
P19387											1835.84	1513.37	1719.13	2316.14	1033.11	1151.12	1270.59	1214.73	1303.43	1240.99
P19388							2001.48			1290.51	1915.77			1977.7		1479.9	769.716	674.323	903.707	1119.75
P19404												2542.33	2306.88	1989.55	2090.07	1995.48	985.394	569.433	784.181	464.845
P19525		2878.67			2200.51	3280.15	2897.51	2088.02	9217	1579.19	3959.33	2256.45	1662.84	1533.82	1482.05	1386.09	1916.69	2035.97	1609.85	1483.44
P19623	2597.23				3274.13		1119.05		5048.2	2986.24	3363.31	1887.07	4711.52	3675.16	4816.87	4325.2	5700.53	6160.25	4929.39	5497.13
P19634					1642.97												2199.27	1764.49	2444.44	1486.86
P19784								3588.01		2911.03	3956.18					1844.3	3443.37	2709.89	2501.45	2422.03
P19823	779104	842752	2227810	2465330	597501	506239	374775	393951	67817	118682	128328	142583	87280	85591.3	85811.8	83889.2		97944.3	3527.56
P19827	142459	135485	846053	1028370	80607.6	86548.4	195472	185057	67314.9	83593.7	70864.4	70894.9	38469.9	38098.7	33597.7	36024.6	2572.96	3887.76	3944.87	7230.18
P19838													2354.75				940.856	1387.47	1041.63	1261
P19971											1895.08	1227.76	3997.82	3152.19	4121.84	3577.38
P20020	3548.61						600.164	459.299	2495.91	3037.49	858.629	910.91	6616.17	7155.4	5999.07	6319.79	31207.5	25705.4	28795.9	28202.5
P20023					3910.56	3381.26	9270.19	8069.02	1214.74	4206.47	4018.77	3664.32	3519.16	3077.54	2735.04	2541.31	455.909	735.88	670.177	564.115
P20042	9596.85	13193.7	17580.6	16287.3	4301.48	8253.37		2119.43	9467.54	5774.81	9109.46	9018.35	7123.74	5701.62	7079.94	7274.94	7954.29	7836.64	7347.91	9511.46
P20061					938.572	791.068	205.253	314.909					1597.93	1325.64	1040.34
P20073	11721.7	13242.5	23077.7	24677	7650.23	7258.14	4066.99	2499.51	12041.7	10511.3	6730.14	6981.84	6008.36	5767.32	5799.42	6227.45	3642.04	2670.95	3081.93	3018.08
P20290	4979.55	4805.96				1244.96	7829.68		732.487	4077.17	2455.58	1522.3	2694.8	2028.78	1938.24	1521.24	3564.39	3499.43	3398.33	3584.77
P20336															4005.27	860.928	3887.92	2182.36	3803.19	1917.1
P20338;P61018																	2330.71	2657.61	2250.78	1665.97
P20339													2198.37	1967.14	1846	2447.55	1190.27	878.329	1201	1097.49
P20340					2246.51				957.754	2503.34	3026.16	4485.8	6951.47	6992.03	6498.92	7617.94	6563.63	4661.68	6300.71	6729.44
P20396											3384.07	2666.26	3137.11	3129.55	2182.7	3023.31	3005.22	6210.81	2881.15	3846.15
P20594							516.302										1735.56	1955.15	1839.44	1976.21
P20618	13324.1	18359.8	24688.9	26724.3	19156.9	20129.7	10232.3	10071.5	8473.51	21426.2	9896.91	8751.15	8003.89	8916.92	9113.74	8904	10286.2	10142.3	9073.82	9139.44
P20645	17037.5		7244.5		3607.91				5256.57		3137.14	3893.36	8260.41	8903.23	7005.14	6470.82	3992.37	4224.51	6931.97	7919.06
P20648																				1320.1
P20700	4383.4			2896.85	1424.2	3283.21	4864.14	864.155	16388.9	9048.73	9807.07	9381.85	15383.4	13615.1	14488.3	14047	6437.95	6615.79	6824.42	6745.37
P20719																	4115.98	5349.1	4000.85	4854.08
P20742	4829730	5400390	12594400	13547800	3112790	2817960	1817330	1582140	177769	347355	426827	424034	257814	292042	251632	248942	2494.28	3370.31	3508.65	3557.67
P20774	30161.9	32862.9	86704	98936	10533.1	16600.3	5655.48	6150.19	9388.04	3968.21	7154.7	7571.16	5212.82	4443.95	5005.86	3610.69	1296.86	1664.96	1424.26	1639.06
P20810																507.243	1096.8	1463.45	1634.73	1662.12
P20908										1431.35				4202.23	2152.27		3929.66	7731.93	5347.01	7076.37
P20930	1127.2				5938.9	1870.5	6235.03	8771.86	4677.72	1411.23	4632.92	2223.84	3105.86	4929.61	1508.82	2798.38	903.434	1449.2	1058.16	1659.19
P20936										601.252				908.776			786.538	1264.73	954.128	671.572
P20962											6752.69	6732.62					9350.12	15879.2	10102.7	12572.4
P21127;Q9UQ88					1711.03	1483.93	1654.32	2767.55		3383.17	3298.69	3038.15	1811.9	1039.99	1382.82	1481.61	1557.8	1336.46	1552.75	1464.84
P21246	5270.66		8506.25	9200.3			38139.1	32491.3	47408	19486.3	23434.3	28375.2	34676	35139.8	33260.4	34980.1	52451.8	63789.3	48034.2	70504
P21266		524.212								1014.77			953.722	971.468	964.541	800.404	1478.19	1360.36	1076.4	1064.14
P21281	2274.51				1587.49		1157.8			1963.64	3469	3077.12	6031.93	5598.98	5849.15	6072.4	5554.82	5212.74	4798.22	5500.77
P21333	30652.1	28575.5	51019.3	56282.4	27474.1	27754.4	20990.7	22227.5	13804.5	13589.8	13314.3	13568	19246.8	20811.9	19293.5	19040.6	31515.1	29015.2	28422.3	30324
P21359																	1032.21	724.608	916.94	1040.7
P21397																	370.915	515.345	363.103	460.783
P21399	3852.63	4775.07	9169.73	8791.99		1173.01	2569.51	1759.26	4684.4	4271.95	6594.38	5479.33	5412.58	5596.87	5299.64	5036.85	6258.48	5112.11	5626.8	5711.72
P21453																	4696.53	3750.84	3684.65	5442.91
P21554																	221.315	175.328	144.619	340.48
P21579											1592.58		2486.74	2571.8	2758.24	2575.41	4643.79	4466.07	4449.5	4659.66
P21709					16543.7	15953.9	41531.6	40935.8	12133.3	22783.1	17035.1	15807.2	12341.7	12597.6	11276.5	11838.6	2707.62	2649.94	3481.69	3480.77
P21741	18987.4	17465.9	31341.5	39545.4	8656.01	3845.64	12056.3	38917.7	439249	104356	44449.5	44838.9	103810	82900.4	90498.7	82791.8	462091	742359	570078	689032
P21796							1042.85				1192.89	1746.35	3397.22	3437.68	3292.02	3706.49	709.554	1658.97	1575.17	1975.86
P21802																	3720.15	3651.32	3910.78	2761.26
P21810	4427.21	3674.58	3854.16	3419.84						1594.1			1640.76	1767.68	1001.12	1551.33		827.803	543.092	840.161
P21912										4974.29			2559.11	2900.22	2473.13	2394.09			365.009
P21926	23526	30214.6	81879.4	77298.9	5758.04	5269.38	7205.07	7672.94		2862.5			3653.21	4743.81	3714.53	4211.19	8850.04	5033.35	7677.46	12961
P22033									4372.11	3274.88	4378.14	3529.82	1423.34	1630.18	2641.47	2558.39	1391.72	1229.79	1261.58	1364.72
P22059								16039.8		2444.49			2807.89	2708.38	5591.14	7937.09	3706.12	3529.45	3966.78	3941.15
P22061	8830.06	5615.19	8223.18	64151.6						3020.91	901.053		8071.6	6681.67	7791.93	7444.46	10818.8	13893.6	11439.3	13745.7
P22087	9435.06	17912	10715.8	15789.8	12273.1	11840.6	12083.8	8036.15	10413.2	11689.4	28161.4	29085.7	7823.42	8624.16	8552.23	7920.89	1506.02	3219.32	1689.44	1591.68
P22102	6708.85	6955.19			1830.83	4043.21		2434.41		2370.3	2104.69	1598.75	4260.39	3175.6	2899.51	3303.67	7864.06	5570.62	7375.79	6886.9
P22105					3849.04	5066.97	3509.8	3292.56		2657.91	2004.05	2419.61	1015.61	1728.98	1785.11	1966.35	1131.64	857.62		270.827
P22234	33545	37328.5	52779.6	52904.8	31107.9	31298.5	20984.3	15325.6	9113.31	11629	7135.69	8852.45	10340.7	11178.6	10185.4	10575.9	26527.9	18570.8	20713.8	19439.8
P22307	1399.97								7590.08	3060.51	11166.9	7135.09	3522.04	3462.25	5018.18	3350.18	2113.07	3320.86	2237.96	3662.97
P22314	8645.35	9370.15	24363.1	17025.3	11036.6	10140.5	10794.9	9603.23	9664.1	15417.5	9959.02	10050.8	42171.6	41851.6	41061.7	39770	45380.9	35530.7	37691.6	31432.8
P22352	152140	170833	347663	366102	72244.9	92246	50883.1	43243.6	8250.08	17652.4	16107.4	16294.7	9644.25	10356.4	9960.65	10092.6	742.065	936.091	1114.27	1006.48
P22392	5440.53	4998.37	8213.64	11019.8	5372.66	2370.6	3102.89	2121.77	4794.73	3757.31	4241.53	5073.87	6741.78	7339.37	6397.83	7379.56	12075.7	14561.1	14714.2	17003.6
P22413										2062.04	2322.96			814.523	581.533		2556.02	1666.11	2641.95	2571.37
P22528;P35321										2800.19							4616.48	7514.78	4827.71	6092.08
P22531;P22532;P35325;P35326;Q9BYE4					7352.68												2491.95	4066.62	3268.85	4967.79
P22607													2219.02		2681.59	2217.68	9827.46	8664.06	9998.44	9693.07
P22626	12383.5	12180.8	17052.8	106997	11955.9	12392	9311.06	7603.93	24233	10283.2	23802.4	24947.1	18517	15227.9	18527.3	17645.1	30839.8	41505	40572.7	49513.7
P22681																	446.527	341.43	362.394	356.001
P22692		20318.6					15382.4	19778.7			7541.95		6163.94	4350.26	7426.12	8689.46	31940.7	68633	41130	54095.9
P22694																	1038.79	991.89	1352.67	742.407
P22735	5992.49	3546.64			6471.71	5904.57	2720.04	1715.36	5789.45	1064.91	4425.38	4528.92	9432.53	9536.38	9395.02	9554.12	1887.85	2337.03	1589.78	1520.13
P22748								27074.4						1084.19			16729.8	12928.9	13313.6	17205.5
P23083							21548.4	34728	7293.37	9338.28			1942.36		4305.34		2541.19	3221.01	2472.09	2444.48
P23141		4309.76	14546.7		28029	24893.4	84004.2	79135.3	18010.3	37161.7	26135.7	24651.1	14471.6	12863.7	13370.6	13048.2	5759.96	5667.5	5593.74	5881.79
P23142	37576	54128.2	155510	190771	31570.8	29972.9	17286.2	13892.5	22611.7	24803.7	15339	9455.89	14219.9	12643.3	18534.7	11692.8	30440.1	62704	41218.7	37431.3
P23193		3053.37			1502.09	4812.95				1057.43			4287.66	4225.73	4808.56	4750.09	2413.32	2175.11	2168.03	2644
P23229	13460.7	19476.6	36817.6				6027.85	4841.5	8388.65	9074.61	6208.63	6829.76	18629.5	18617.1	18597.9	16741	20953.7	17944.8	19266.5	17957.4
P23246	4496.7	12391.1	16037.8		9193.58	11728.7	6190.86	9032.37	20657.2	23864.2	38072.2	37114.7	31369	30911.1	30271.7	29204.8	27159.5	34541.2	27520.1	34929.7
P23258		4804.76								2814.63	4596.52	5362.59	5053.4	5437.68	4575.81	4430.17	2677.55	2995.33	1891.48	3412.2
P23280					1328.81	1585.78	3332.17	3621.72	3107.56	1495.43	1114.79	1502.93	884.145	429.423	641.151	1056.38			217.145
P23284	27026	20624.5	20140.6	33848.9	5264.58	8751.43	6905.96	8362.87	13077.8	9212.92	5302.83	4677.49	10768.1	12205.4	11806.2	10195.5	11502.3	17747	12729.3	19583.4
P23327																	9110.93	7757.38	8416.38	9449.61
P23352	8295.93	6749.87			3098.24		2102.14	3772.68	118761	3545.16				3431.03			5690.53	10604.4	6088.21	7964.27
P23381			22671			4481.66		7298	8209.86	4471.65		6654.8	1938.34	5138.91	5043.96	3217.75	3810.82	2909.67	2652.08	2885.76
P23396	32975.4	29820.2	33504.8	40150.7	28601.6	27788.3	27761.3	36713.9	55477.3	56759.8	39617.6	42076.2	58222.3	61004	61917.6	61363.2	67701.4	37401.3	56628.4	54388.2
P23458													1389.59	2466.26	1731.54	1752.19	4493.12	3327.64	3430.23	3045.85
P23470		2733.53		8822.59		2691.05	1203.88			984.473			660.797			697.257	1407.74	1008.3	899.882	708.575
P23471	22612.8	16431.3	33837.3	39084.6	10909.8	10234.3	6696.36	12921.1		5945.45		3890.22	3247.14	4761.31	3596.51	3046.2	14629.9	15114.8	13986.4	13932.7
P23490					9799.7					3401.96		4405.34		15625.7			1819.15	1397.13	1849.36	1940.01
P23508																	656.984	439.674	688.047	754.367
P23526	37379.6	41906.5	102834	126214	21517.4	23290.3	37213.9	18488.8	487729	298090	561718	532085	370647	382727	383951	374329	249130	228944	226510	204163
P23528	26808	36260	50725.3	62822.6	13276.7	16686.2	14857.5	17907.1	23688.1	15001.4	13048	9625.05	33533	40340.9	29928	33763.6	200206	226995	209972	165955
P23582																	59535.7	91197.1	80665.2	113105
P23588										2602.59	4382.15	3317.38	5290.2		2691.41	6416.26	9860.52	13102.9	11174.6	13271.4
P23634										3274.89			4054.68	4424.64	4235.61	4735.76	21865.1	16482.3	19457.9	19937.2
P23919																	2752.64	3715.89	3060.83	3971.94
P23921					3549.91	5302.41	4399.92	4082.97	7548.34	2695.73	2808.08	4135.49	2903.77	3026.8	2878.08	2587.89	2658.76	1974.48	2322.73	2700.61
P24043					7461.24				5448.26	39043.5	3987.14	2920.43	3156.98	2821.86	2870.43	3341.65			7177.16
P24386													1078.35			1670.58	1330.32	838.303	944.199	1073.11
P24530															2229.87	1186.47	10147.2	7439.99	8359.92	8237.65
P24534	5514.51	7270.73	8149.52		5711.84	5397.85	4629.02	2830.69	9181.39	6350.78	6433.08	6713.15	9488.44	9722	9915.78	8812.98	31425	35298.5	31210	21249.2
P24588																	987.659	1099.02	1149.56	1219
P24592								11568.2		4294.81	1618.18	2464		543.235			179.969		113.519	1696
P24593	29423.9		27326.8	24721.6	8279.67	5474.6	17440.9	31558.8	85378.8	26992.1	24647.8	24843.4	20984.5	26575.5	26019.4	24448.1	53088.7	77807.8	58206.8	71414.9
P24666	5168.52		16597	18666.7	3936.46	2411.37	4290.57	2437.33	39986.7	15455.9	20260.4	17613.7	28959	31429.1	23232.4	27201.6	48948.7	59532.4	53518.8	55928.4
P24752							543.584		23913.3	13590	32594	32554.3	21179	23293	26172.4	21013.2	11677	13561.5	13815.2	13556.2
P24821			33232		3379.8	2205.59	3150.06	3532.91	4143.93	3476.48	4217.57	4815.74	3147.81	3621.63	3843.53	3739.62	4915.51	13052	9034.45	10329
P24928							1240.74	1266.5		2742.67	2100.8	3162.81	1256.32	1338.48			1182.54	844.522	871.759	1204.16
P25054																	371.324	403.986	577.585	815.547
P25098																	1806.51	1529.28	1411.14	1676.15
P25116																	1462.33	1470.47	1868.02	1931.63
P25189																	1341.88	921.658	1161.62	831.197
P25205	17471.8	21478.5	11074.9	4874.87	15146.2	14906.5	11014.5	10215.9	14343.7	14078.5	8563.87	8495.43	6253.65	5947.39	6231.31	7111.34	8646.57	8399.21	8851.22	9606.08
P25311	21100.8	18282.1			33158.7	34005.2	14265.7	8007.24	27959	7870.28	18330.9	16659.4	26156.4	23845.2	27512.4	25245.8	7087.74	16999.2	9494.14	12408.4
P25325	2052.41	2005.15	3570.67	5774.19	1241.87	2140.31	1079.35		7582.48	3267.85	12833	14726.2	11429.6	8832.25	10577.9	9969.35	8864.03	9905.15	8226.76	11005.7
P25391	14475.9	14093.8	175634	189578	20243	21475.3	103273	107297	8738770	9251800	761413	852185	1210020	1480370	1395300	1336360	2248.2	3280.25	3403.53	5217.21
P25398	4341.7	8046.95	10378.2	12533.1	6398.64	4640.98	4767.95	4660.07	9162.63	19098.7	7109.07	7987.05	13198.4	14568	15226.8	15509.9	37420.2	27449.3	34891.5	34545.2
P25440		1502.77						2341.48		3504.96					1056.43	3095.58	1735.53	1488.5	1552.84	1468.8
P25685					3629.3		4174.13			6378.19		1867.96	4908.23	4804.76	4101.06	4689.28	5065.81	3697.33	3721.61	4346.93
P25686																	863.751	1788.41	1030.43	1372.75
P25705	22123.8	32189.6	28173.8	29449.5	2907.49	30376.3	18387.2	8978.41	110036	29131.2	27767.1	31979	95919.5	98090.4	88210.6	90572.8	12108.3	19572.8	15006.9	20014.5
P25786	24457.3	23662.2	51689.4	58226.2	28380.9	26563.8	11643.4	15006.7	14545.3	39999.7	16966	19036.6	24305.9	23011.7	23150.1	23279.7	25594.4	23742.6	22728.1	22152.2
P25787	28053.6	25518.8	46993.5	42031.8	27794.5	34619.7	14402.3	12850.7	13660.8	46912.3	21154.2	24376.9	24394.8	21258.3	25022.4	23084.8	9634.14	11732.2	8767.48	9948.51
P25788	8815.72	9916.27	28944.8	31405.3	15021.9	16166.3	10730.6	7091.7	4739.42	18894.7	8107.37	7345.52	7910.05	8713.11	7728.54	7539.27	8832.28	6632.36	7352.6	7075.46
P25789	12796.6	14710.2	30669.6	35234.5	18800.9	18316.7	11691.1	10865.5	9058.78	42981.4	15256.1	14167.5	14428.5	14306.3	12709.9	12219.7	12414.1	11368.8	12542	11990
P26006										1038.86			1533.86	1744.05	1944.14	1857.38	1349.2	1514.71	1336.08	1189.21
P26012													3136.31	373.388	666.01	533.365	4976.03	3612.61	4313.24	3907.07
P26022										3759.71						871.057			672.476	706.527
P26038	91497.9	104831	164704	166079	36021.5	37672.1	53260.8	44366.3	20724.4	19575.5	19605.6	17661.6	49293.7	46889.3	45721.2	48156	134009	136365	124479	147271
P26196	3481.57		2955.46		3090.05	2637.71	2270.88	2337.73	1986.61	5064.6	2305.58	2880.84	5406.03	5479.45	5361.57	5791.54	5328.2	5893.45	2090.66	5264.66
P26232										1220.96			4448.13	4233.25	3763.38	4646.46	6875.21	5507.7	6618.55	7068.41
P26358				8169.49	2277.11		2264.3			2908.48	2802.97	1672.44	1908.79	2224.1	1549.71	1221.39	2464.28	1909.32	2553.89	2005.33
P26368	16784.7	16661.3	22117.1	20394	10509.9	10481.5	12021.6	12247.4	12808.9	20116.3	16820.2	18633.1	18964.6	17054	18711.7	17361.1	28698.3	32904.8	24323.7	29047.6
P26373	53567.9	56662.4	50112.9	62995.7	22472.8	27396.1	38525.8	31116.9	36993.8	17677.4	25737.5	22347.1	34355.8	40535.4	40058.8	35169.3	63860.3	64857.1	62654.2	63713.4
P26440									2556.24	3334.71	3412.72	3079.9	2996.31	2615.21	2492.1	2033.09	1585.1	2148.73	1751.18	915.727
P26447	15298.6		27933.6	27473.1	11091.3	12148		6893.45		5086.09			5792.41	3292.68	4713.11	4369.26
P26583	86103.8	95788.1	70665.5	103853	29938.2	32657.3	46111.8	46374.4	77316.7	314770	133860	141897	81761.3	88684.9	81446.4	83100	425967	611886	524173	442417
P26599		1421.01	4730.88	15577	5898.36	6156.98	6618.43	5241.15	8324.63	5325.55	4809.96	5371.63	7243.74	7169.94	6161.87	6303.36	5072.49	4124.89	4846.11	4684.12
P26639	6807.59	5886.22	17899.8	21239.7	3967.65	3774.64	3385.03	3288.61		3508.12		2041.62	3245.23	3248.68	4168.41	3279.03	4371.86	3470.16	4353.62	4131.38
P26640	18232.4	35040.4			32635.6		25816.5	10786.3	71803.2	16397.9	15796.3	11925.7	15071.6	11827.8	16084.1	12476.6	11129.1	10409.9	10853.8	11224.8
P26641	14206.1	14122.8	19188.7	23964.2	15010	16917.5	17220.8	10607.1	17203.8	16071.3	10199.9	10264.4	15305	14106.9	15151.4	15663	13473.7	8854.3	8464.91	12597.6
P26885							3788.46	648.292	3472.7		2049.23		2188.6	2365.3	2899.61	2405.19	1686.98	2821.47	1909.78	2299.1
P26927	35630.2	31895.8	61255.5	61769.3	27374.5	34133.3	58961.4	67249.1	15126.1	33526.6	26235.5	21450.9	17030.8	16785	15176.5	18385.2	3428.22	5181.05	4571.94	4626.49
P26992										13878.2	4611.32	1872.99	10074.8	16091.3	9265.66	9070.61	20924.1	21762.5	22044.6	24764.7
P27037																	3058.09	2107.49	3129.79	2720.99
P27105				50926.5						4522.03	4825.28	6285.46	3679.26	3445.1	4020.99	3978.35	3059.79	2490.96	3095.13	3558.46
P27169	271798	275210	506641	563638	268386	269598	137277	134530	10612.3	12398	28727.1	23747.4	18031.5	15391.4	16624.6	15461.1	11726.6	13009.6	8874.8	12732.7
P27348	5059.75	6504.81	13920.3		5736.41	5793.72	3324.48	4533.49	5327.48	14758.2	8558.35	8746.78	23540.7	18641.3	23971.6	22093.2	37136.8	29604.2	32581.4	31922.2
P27448										848.078			1540.77	1565.64	3049.5	2093.27	5320.62	5246.46	5246.96	5526.01
P27482											2970.26	2388.43	6690.34	4798.89	6769.38	6119.33		1089.02		103.479
P27487	4665.26	5166.82		12502.4	3783.51	6673.34	1618.69			775.366		2418.4	1339.48				430.073	641.998	726.489	679.037
P27635	40817.9	40099.8	31734.1	35446.7	16482.1	23302.6	22709.9	16756.9	18796.5	16835.2	17493.3	12133	18590.6	16896.3	15093.9	19931.8	36281.7	42731.6	33477.9	46647
P27694					6381.2			4266.36		4450.93	2394.05	3034.31	3771.46	3529.35	3960.86	4747.95	1124.03	1197.75	955.304	1250.21
P27695	4905.35	4617.44	10545.4	7864.37	2793.88	4933.66	4887.69	3346.22	9818.07	3035.67	3107.34	2163.82	7251.48	8338.76	7749.72	8446.17	4154.47	4653.06	3616.71	4837.61
P27701							5268.75			3189.32	832.994	1598.81	2566.9	3269.65	3742.39	2981.02	7244.86	6351.26	7312.09	9461.87
P27708	9386.55	9914.17	12420.1	13084.9	11299.7	9769.62	13066.1	11429.2	2608.61	6370.78	3913.04	3883.89	2516.34	2494.83	2323.68	2380.01	2743.83	2423.73	2424.05	2551.24
P27797	6003.82	11658.2			2814.45			2171.67	15606.1	4928.35	2250.82	2717.49	6651.35	7220.1	7347.15	6250.4	5682.9	6854.82	5596.39	5758.14
P27816											3160.71		2780.8	1278.39	1271.79	1323.02	2886.61	3521.21	3123.29	3461.11
P27824		3392.07					1814.67		1728.14	1793.41	2197.76		2068.87	2564.92	3410.69	2739.6	5329.44	6183.54	5878.91	6579.63
P28066	13852.1	14725.5	40441.6	32703.5	14946.8	15595.9	8251.31	7861.4	10923.6	12979.1	7957.76	9020.92	9643.05	9171.95	9088.67	8396.45	10469.3	6897.17	9659.24	6151.26
P28070	8609.6	11109	28986.4	20159	15600.4	13144.1	8971.19	8614.33	5713.6	25597	9016.77	9331.63	11923.8	9660.17	10784.1	11182.7	5551.98	4290.63	5563.45	7315.22
P28072	19041.3	24432.3	54639	36585.4	24669.1	17736.8	12523.8	5859	34971.6	29691.9	15814.1	14833.6	12280.5	14946	12343.7	13994.4	14020.1	15640.9	16589.1	15834
P28074	13486	7645.74	25712.6	17195.8	13631.6	16067.1	10086.3	8551.05	7783.01	19469.9	9817.66	10251.1	13722.3	11151.4	12485.8	12227	10487.5	9197.19	10686.4	10312.7
P28161			10375.9	7541.47	2510.65	2115.69	3919.32	3204.39	6197.52	8487.48	7507.28	9291.56	6442.25	8019.96	6657.3	8695.82	5461.24	5280.48	5716.22	5327.1
P28300											153.135						2466.65	4431.77	2497.63	3238.81
P28330											2723.09									2014.45
P28340			9691.79		5009.89					6457.59	5603.82	6849.74		6910.68		5567.42	40067.6	39694.9	38435.1	34213.8
P28370	1725.1						1490.58	663.52			773.776		154.475			318.492	628.44	908.632	476.635	494.278
P28472																	1290.61	558.619	1094.49	1036.74
P28482							2548.9	6091.71		34393	6287.03	10155.1	10107.9	9124	10666.1	8762.82	12484.5	9037.83	10616.3	11063.9
P28676	4763.86	5092.91				2354.86				2072.54	2777.49	2517.03	6821.63	6600.05	7097.35	6679.7	4170.17	3951.43	5172.94	4420.92
P28799																	2181.05	4599.21	2350.22	5468.93
P28827										5885.23		5250.71		284.063			763.478	790.815	1206.13	761.967
P28838	2106.48	2904	8640.45	24876		1072.58			1057.7	2466.64	3386.26		1658.75	2293.7	2841.76	2357.78	4141.02	3359.7	3660.16	2777.61
P29120										3240.68	1037.07	1027.22	4292.68	7252.13	5043.1	5113.64	2931.3	5062.76	3882.75	4547.58
P29122														1478.4	1036.05	1436.94	442.916	883.542	896.527	1066.07
P29144	13799	12128.9					4666.86		9626.3	4144.75			11219.2	11317.6	11461.6	11129.5	12540.4	6417.3	10427.7	9567.97
P29218														753.629			4478.96	4186.3	3893.6	4207.15
P29279	3717.69	5301.3							60842.8	1380.1				5379.85	5179.67		2601.33	5335.33	3848.09	4068.26
P29317													2747.06	1813.45	3734.89	1508.27	2268.18	1676.15	2420.97	2223.58
P29320													1108.48	2907.6	1538.4	1340.74	6348.39	4981.31	5511.63	5923.64
P29323					16655.8					6151.15			9499.07	8381.57	9548.29	7501.08	29775.2	20958.7	27630.3	24094.5
P29372										756.473	920.383	939.534	2849.9	1843.41	2382.77	1570.16	916.886	1437.27	836.481	1021.9
P29373	7136.59	6485.44	5957.94	11654.7	6730.43	6566.01	6261.88	6608.7	11722.2	22560.1	10523	9463.61	47758.2	53320.5	47701.2	50498.1	136199	148833	144053	120652
P29401	24969.6	24359.7	43445.1	38377.9	18583.8	19036.2	18083	19795.3	30067.2	21783.8	30764	29586.5	34278.3	32796	33648.9	31202.7	22286	21330.9	24839.9	26274.1
P29508	20944.4	21759.2	3561.56		38521.5	42233.2	15635.3	11279.7	12816.3	2482.59	24653.1	22870.9	33873	36628.6	32605.5	35806.2	4851.53	10955.9	7847.59	7632.78
P29590																	812.04	783.118	769.998	851.735
P29622					7988.33	6026.64	15755.1	18659.6	5775.51	6472.52	3574.93	4994.42	2905.88	4399.02	2055.73	2174.59	248.163
P29692	12128.4	5742.58	26312.6	29673.9	9616.44	7207.97	5161.48	7845.75	14848.6	16519.4	15536.5	16464.8	14985.9	13466.1	12848	11839.7	43685.5	44932.1	42270.5	39672.9
P29762		9601.67			5975.33			7317.31	44895.1	16519.1	17744.3	14935.1	47119.7	61335.1	55497	48103.8	76928.2	86503.3	77007.3	83913.9
P29966	10137.8	10278.5	11923.6	18921.2	4824.3	3165.84		5173.82	10247.5	10392	26731.8	30643.5	152513	207617	220729	204273	325656	478623	393178	826094
P29992										2120.5			8158.42	7324.45	6639.35	6729.58	17066.8	11446.7	13552.3	12970
P30038										3314.82	5409.29	5983.85	3580.45	3494.92	2859.27	1720.13	2166.67	1799.98	2263.8	2581.82
P30039									14366.4	4042.59	7960.55	9007.59	6711.71	7780.75	8023.04	8043.7	6621.77	6361.63	6649.3	6693.88
P30040		4825.42			4688.52	3222.14	6003.98	3497.21	4108.22	3239.15	4083.2	2648.17	5333.38	3600.1	4992.26	4957.63	3132.33	5110.05	3866.99	5747.03
P30041	26062.1	24226	80211.2	54494.3	23416.9	21359.1	12055	11947.5	24552.6	13961.7	20496.3	19656.2	36799	36578.9	34210.7	36859.6	50574.5	41292.5	40383.1	37289.1
P30043	8953.54	8309.02			3056.34	4830.47	1701.38	1153.01			1957.98			2769.67	612.591	655.067	1327.3	1543.83	1100.95	1449.82
P30044				7310.9	1677.47					1019.01	2074.6	1602.52	5785.75	5473.69	5776.56	4846.68	11356.4	14494.2	12845.7	13400
P30046													2029.67	4312.26	2334.9		7405.89	8967.5	6677.6	5850.82
P30047							3304.78		5538.49		4388.87	5188.92	6670.89	10113.9	7985.07	6804.83	1238.12	1783.54	1702.75	419.819
P30048				2214.06		874.763							451.059	930.276	1430.22	1290.22	1031.83	602.768	740.65	563.353
P30050	7581.22	7516.12	6534.18	13938.3	8598.03	10064.5	4834.02	5923.31	12642.5	14525.5	6974.65	11059.2	30820.7	29886.2	33004.5	31918.5	25643.4	26843.9	25008.7	26678.8
P30084									99908	55226.6	171404	163550	93791.8	90844.1	98927.7	85226.4	52649.3	60881.4	54089.9	61913.9
P30085				5534.3			703.324	392.699		1408.5	1530.73	1330.84	4429.85	4576.91	4825.3	4905.43	2670.66	3746.65	3079.57	4301.57
P30086	20089.9	16895.4			8061.88	5522.8	4243.17	5890.41	15047.6	9968.41	18682.8	14878.5	35287.1	28284.3	30291.4	30258.5	92322.2	110334	102983	118011
P30101	12210.6	13661.5	24746.5	28261.1	7407.35	12273.8	7084.67	7752.44	8740.53	9346.32	6121.85	5300.72	16779.5	17243.6	17715.2	16200.1	13952.6	15700	14920	13962.3
P30153	8206.71	3581.01	14536.1	13564.8	4874.83	5543.64	3286.85	2697.55		5075.74	2912.35	3509.86	6751.71	6149.14	6773.19	6018.83	7583.67	6465.67	7653.38	8085.83
P30260																	629.866	1113.05	1135.38	1093.04
P30419					2436.26	2464.67	3750.18	2493.45	7549.47	6294.2	1849.93	1585.11	7255.56	5845.26	6277.34	6350.87	4479.35	2875.24	4051.35	3003.58
P30520				3481.9		4151.94	583.93		4845.55	1242.7	2626.06	2992.68	3192.45	2783.13	2829.92	2449.24	2972.17	2725.12	2154.17	2406.79
P30530																	1614.7	1786.58	1499.11	1816.87
P30531																	630.091	328.62	460.902	521.962
P30566										5293.99							5393.52	3611.94	4828.31	4121.68
P30613									68751.6	27503.2	66473.3	61509.7	50591.1	46766.6	49497.9	47997.3	27085.2	28987.2	24696	24770.9
P30622	6625.79	5299.54	3750.66	8479.89														521.386	545.711	513.871
P30626	8187.41	7582.24	12914.5	18736.4	15559.1		9062.71		7151.15	8115.47	8410.8	7467.04	10531	11342.5	10806.9	11337.9	21952.7	26175	25144.7	29394
P30825																	6641.19	5197.06	6711.92	6335.99
P30876					2655.07	1417.78	2872.06	2126.17		3106.08	2149.75	1711.64	1659.22	1859.57	2012.01	1607.99	1393.29	1294.52	1818.64	1197.68
P31025	12392.5	14158.2	2834.36		56505.1	50398.1	8964.88	14482.2	24218.2	1741.45	9169.46	8881.79	10404.2	9672.5	9195.65	12909.3	4908.78	10066.8	7042.71	6683.7
P31040									9082.68	6216.03	5789.87	4192.53	4836.67	6352.22	6281.86	4889.5	1671.49	2473.68	2615.99	2179.67
P31146	5124.14	5535.1	15916	20663.3	3643.23	2574.43	2181.78	1647.73			764.425		962.015	924.099	1000.82	1274.52	1266.16	1556.58	1191.68	1244.88
P31150	2920.39	2478.18			2015.88		1504.62	2094.65	7363.56	2605.49	3836.53	4589.78	18512.4	20044	18779	18064.7	55009	45770.5	56376.4	47751.7
P31151	18953.5	17813.9	21625.7		71360.4	83409	40113.1	35256.4	27987.4	8933.2	88775.8	95052.2	33186.7	34085.8	43460.1	41865.6	13200.8	22514	14011.9	10045.7
P31153	5193.35		5016.58	26109.3	929.354		746.697	2096.82		1891.7	1697.59	3654.42	4047.25	5168.57	5192.38	6006.94	6033.57	7136.69	5764.55	6495.75
P31323												2040.46	3358.85	3725.16	1818.09	2815.6	6787	4920.16	6052.48	6275.76
P31327	2663.57	83076.7	13144.2	7251.79		4161.46	1010.66	381.867	147434	84330.5	183733	171368	108671	105647	111727	109500	56303.8	64900.9	61054.4	65808.9
P31483					5094.61								3232.29	3186.38	3274.46	2730.57	9560.04	11347.7	8145.4	9335.42
P31641														1659.39			7738.88	7716.12	5057.66	5248.77
P31689	6760.68	7538.73	4958.89	9338.81	3982.67	3379.71	5562.85	3793.83	6660.69	4085.13	6062.71	4785.71	7570.82	6875.03	6560.7	6987.12	13345.2	12867.5	12031.8	11905.4
P31749										1293.21			1117.88	711.756	1268.71	562.389	2903.93	2892.02	2848.43	3148.44
P31939	5637.93	8230.31	11780.4	17236.3	4539.5	5252.68	3515.82	4668.13	6289.39	3995.55	1727.92	2156.7	5344.7	4926.99	4877.93	5833.41	8704.3	8634.85	8203.65	8579.84
P31942					4073.75		3627.84			3435.07	4735.65	5037.04	5634.44	7132.75	5501.56	4587.63	7249	15921.6	11912.2	14096
P31943	36536.4	38368.2	34625.5	37778.6	34751.4	32840.3	17190.2	12231.9	15380.6	14161.8	29096.1	24840.5	26796	26564.3	25644.9	27089.4	24350.4	33119.5	27438.4	27653.1
P31944	27380.3	30136.9	14509.3	7744.99	50619.6	51722.2	11525.7	9011.48	19226.7	5441.81	17911.6	18126.7	28619.5	34841.2	34213	34127.9	13835.9	22066.8	15687.9	19819.4
P31946				15391.7	4224.03					38273.8	4475.14	4121.71	13222.5	13437.2	11331.1	12899.6	29175	20294	29180.9	31497.8
P31947			16094		9539.24					7713.17	16154.9	30252.3	72092.1	59227.1	61991.9	58882.7	11227.8	22568.8	17182.2	8760.38
P31948	10557.7	8550.76	13302.3	11232.6	4503.93	4005.14	3290.57	3132.76	7696.26	6855.28	6896.17	6315.02	27006.8	27038.1	27848.6	27812.4	51072.7	49176	47189.9	57819.6
P31949	7926.66	17244.2	34298.4	39647.6	13431.2	4031.21	3044.69	8074.19	3915.43	3416.79	7441.24	4846.31	5849.03	6493.29	7414.65	6258.67	512.353	1683.64	826.428	1094.66
P32004										778.722	2777.36	1980.21	5776.46	6273.96	5863.24	5946.06	11960.5	13773.3	12335.4	14293.5
P32119	36811.6	43941.2	79612.7	53205.9	30845.6	25272.2	23567.5	13931.2	20444.8	13116.4	23184.8	23316	61753.4	57883.2	71785.5	74108.3	63908.1	61230.2	62439.5	65103.9
P32121																	982.486	498.46	941.849	1053.46
P32189									22717	15879.8	36773.5	33258.3	20942.9	19094.6	19007.3	19537.6	11415	9976.16	11362.4	10603.7
P32321										546.41			3115.14	4048.15	3180.37	4417.36	4825.88	4788.6	4199.25	3497.34
P32418																	6085.3	4732.55	5875.09	5332.8
P32754					14332.1	21120.7	42469.6	44386.6	15538.6	19883.7	23176.6	26107.2	14827.6	15214.4	15620.1	15201.4	8791.67	7716.23	8429.97	8467.84
P32856													816.215		7381.44		2183.51	1727.47	1618.01	1307.04
P32929									7770.27	5109.1	6321.49	6692.29	3793.52	3992.49	4059.44	4275.54	4443.68	3614.19	3914.65	3177.81
P32969	6320.34	8460.53	6481.5	8513.52	10944.9	13701	8735.54	6419.23	8538.75	9242.52	10430	11232.5	13056.2	11754.1	13186.3	11369.3	11741.3	11301.1	10679.3	10977.2
P33176	5537.12	33337			2883.17	3815.77	8485.31	4763.01	20150.4	5745.1	11656.8	9950.76	13724.2	13266.6	13765.4	13089.3	15751.7	14465	13986.7	15650.8
P33240									4056.51	2347.67	4009.29	4935.95	3834.29	6172.76	6863.23	4131.22	2985.33	2425.03	1385.86	3098.66
P33316													1615.26	1288.23		1142.4	1777.64	2445.57	2076.7	1922.11
P33402																	4701.13	3263.96	4104.11	2887.24
P33527													3336.89	1044.11		1091.34	3666.26	2321.15	2867.49	2570.37
P33908																	1584.33	1703.27	1644.98	1974.17
P33991	3164.19		12467.4		5065.73	5408.5	5063.21	2184.99	2721.31	2975.08	2357.84	2190.02	1764.51	1277.41	2113.6	1264.66	2391.67	1770.59	2443.46	2189.54
P33992	12912.3	12997.4		40361.9	7725.13	7248.59	5937.09	7644.23	8189.37	10747.1	6026.12	5704.19	4913.67	5040.56	5722.7	4656.41	5881.4	5661.52	6239.14	6050.69
P33993	9773.57	6133.72			4610.5	4240.89		2416.04	3430.82	3775.41	3002.51	2709.61	1905	2083.24	1372.68	1050.02	2472.14	2974.04	3273.01	2285.73
P34096	21451.4	14006.3	11875.6	10598.4	2244.38		13295.1	12851.6	2126.74	3209.29	2869.87	2922.41	2807.69	2020.66	1559.9	2470.7	6262.97	4935.53	5142.07	9187.85
P34896				13926.9				2866.27	5970.16	4564.75	3971.94	4689.04	4933.61	4402.18	5005.58	5370.32	2447.13	2509.68	2526.9	1728.94
P34897										4282.76		2910.77	4931.13	5655.75	5609.41	5232.83	1636.13	1568.56	1410.46	1495.32
P34913									6998.08		7401.65	10063	5131.77	4948	4791.4	6192.49	3295.38	3994.55	3591.15	3257.55
P34932	8846.94	8548.42	10593.4	12901.5	2483.08	4373.35	4030.06	4248.66	6050.79	6582.3	2966.56	3204.16	18884	18355.7	17372.2	18288.6	17708.4	18365.1	17463.2	18544.6
P34947												1119.69					4058.95	3430.41	3449.88	4016.7
P34949													1043.11	1087.07		921.46	1171.34	1223.56	857.71	1007.05
P35030	2312.05	2724.09			2915.47	2332.88	1172.44	1625.55	8707.77	3714.61	4153.76	4810.47	4343.75	2385.69	3817.53	2941.78
P35052										2877.29	6063.6	1920.83	1827.25	2003.3	2783.39	1295.84	5347.98	5281.18	5468.39	6048.66
P35080					3646.89	12925.8		2977.42		6125.72	7387.38	6898.29	20267	18740.6	18681.9	16726.5	34338.7	41836.5	37538.7	39627.6
P35221	12427.6	10480.7	12065.7	14440.9	3295.05	8893.6	4034.21	4622.79	4110.17	6787.66	5195.47	6359.15	14405.1	13705.9	13888	13480	27026.3	25498.5	27813.1	26685.6
P35222		5727.15			929.803		660.916		2730.64	3314.21	2803.32	2403.44	4877.56	4843.29	5536.97	3981.2	17813	13901.2	16168.7	15828.6
P35232	1807.73	2652.27	5196.41		986.453	1222.43	884.354	230.258		447.769	744.974		1472.7	2049.61	1967.59	2844.23	855.7	1048.58	864.465	479.846
P35237					2339.38		1971.19			763.98			2029.64	5586.77	2960.72	3766.35	1702.88	1554.44	1307.52	1639.19
P35240	1898.86												2034.14	3889.99	1665.22	2080.57	3465.54	3020.79	3186.6	3676.52
P35241	13244.2	10148	8012.85	9669.94	3367.78	3563.46	3887.98	2902.78		3231.62	2968.64	3345.6	9061.21	8718.86	9297.41	8059.83	16286.4	19425.9	17203.2	20645.5
P35244					1037.9		1760.62	2138.7		2176.13	1332.81	1340.23	3197.67	3071.74	3261.45	3359.24	2047.01	2495.91	1987.26	1795.67
P35249											1495.52	1356.77	984.872			1020.6	537.875	670.41	481.187	342.606
P35250																	824.895		445.109	667.586
P35268	25306.2	23436.8	25847.1	29911.8	12684.7	10006	7009.36	5924.87	35892	26706.2	26536.4	24110	26677	40948.1	31555.4	34262.9	30230.8	22217.7	28442.9	26619.7
P35269	2486.92	4766.38	3430.37		2554.08					1999.14	2135.75	2275.52	2273.69	2105.3	2072.42	1989.3	6688.5	5675.37	7074.06	6727.05
P35442	8582.88	9562.61														2552.36		744.91	1487.53
P35443	6255.22	4357.09	10910	6012.16	1329.76	2603.08	2827.99	972.421	4288.68	1457.67	2438.05	1800.08	785.346	1678.92	872.651	939.423	847.455	566.295	664.652	566.861
P35520					2194.3												1171.11	352.304	642.8
P35527	1959570	2040580	561924	577821	1338150	1343920	398314	381371	1011500	259766	619425	619281	1229240	1239650	1242380	1259070	501557	629482	533653	644891
P35542	549632			3027160	636971	820082	2105670	2171190	371359	1193420	735368	710765	652639	617952	661346	623441	198633	199517	192176	157856
P35555									15019.7	13018.8	4244.32	8099.67	9778.39	10294.1	10420.7	9114.69	15436.6	30278.6	19804.3	22851.7
P35556									3447.39	5759.35			3639.11	4782.33	4394.37	4605.44	6256.88	13850.5	8572.23	11800.2
P35573		5812.85						6666.95	8889.24	6854.75	8943.83	8396.75	6146.72	5205.71	5932.97	5890.78	3328.75	3466.16	3275.02	3569.43
P35579	19859.5	18772.8	24056.3	26144.2	17634	17530.9	15622.7	17874.5	20326.1	21951	9060.01	8228.47	14300.1	15681.8	14728.4	15148	8815.54	7231.04	7837.9	7986.34
P35580	18284.6	17256.6	46327.4	17974	9290.5	9375.3	7390.87	8815.43	8275.74	16535.9	6994.84	6589.58	8207.15	8889.83	7638.04	7960.08	7266.28	5703.99	6752.86	6912.02
P35606	8514.98	3104.17			3980.07	6913.85	3382.62	6078.67	5656.79	3298.97	3872.84	3842.92	3440.26	3610.43	4019.62	3464.1	2317.65	2669.67	2335.99	2821.28
P35611							3959.99	3263.02		5467.18	3770.37	4061.91	4150.58	4281.21	4255.35	4124.09	10600	9601.29	11164.5	11074.7
P35612							6363.27						3710.18	4213.64	2735.06	2509.55	7403.93	6642.64	6768.85	6800.38
P35613	62885	76813.4	114978	112794	29976.5	14043.4	21125.3	15376.2	10848.4	20731.9	9514.19	7981.78	40055.2	36913.8	33234.7	27354.7	115601	98162.2	91271.4	103929
P35625									5467.42	2648.07	1368.02		4405.04	3104.17	2555.27	3503.03	6352.41	12763.1	8769.6	9644.59
P35637	3448.14	8000.2			16459.6	18608.1	7815.02	7086.94	64978.9	76128.7	87758.1	83282.2	22913.9	22143	22840.1	21658.2	162945	259116	186175	225701
P35658																	708.619	1057.22	910.043	2179.75
P35659	33082.5	31110.7	38778.1	49130.1	13443.9	14886	9887.35	11885.3	9163	11069	9068.74	11715.3	11549.6	11029.5	11257.7	10136.2	23722.5	23886.5	22702.1	24393.6
P35754	3595.41	1587.03				1999.98			2127.81				1247.18	1130.07	1771.33	2579.65	1768.76	2941.13	1815.32	2521.32
P35813			3176.59										842.442	1132.8	623.877	894.956	2337.55	1952.72	1951.66	1658.09
P35858	137714	141805	498364	538445	124856	111126	69569.8	68093.1	3280.89	9401.76	10167	8262.98	4087.63	4487.31	4426.6	4029.28
P35908	4652170	4449200	1290870	1276210	4158320	4172180	1122870	1002300	4740990	718811	1763650	1867590	5986190	6272550	6249170	6214980	1022010	1231660	1378300	1437370
P35998	13001.9	14285.4	15516.7	20499	11355.4	10547.3	8630.98	11550.2	4986.5	14777.3	11689.2	11124.3	13168.8	12053.2	14181.7	13594.8	11505.5	10605.3	10502.9	9995.39
P36021																	4010.06	3143.42	3120.99	2316.68
P36222	5550.93	7192.22	22474.8	22479.8	8340.02	5659.23	2937.76	3247.69
P36383											712.321		967.986		816.045		5392.33	3877.88	4139.17	3892.37
P36404						3717.41	2703.88	1577.6		1932.83	2996.46	4251.22	3057.96	3119.71	3056.76	3131.91	1321.35	1038.52	1130.23	2216.36
P36405	6602.81		228836						7295.68	3638.47	5581.43	10340.4	17189.9	15820.1	14266.2	15952.7	25694.5	17562.5	26309.4	13980.3
P36507					2231.94				1718.35	1832.8	1899.49	6108.15	3012.73	1836.22	1130.74	1487.22	1463.04	1027.76	1246.71	1230.75
P36542									5268.53	5500.09		1599.46	3590.86	2657.11	2459.46	3678.77	1273.77	1207.53	1092	1917.61
P36543	2071.17					2136.54						1347.25	8036.44	7223.15	7759.81	10156	5712.84	6305.95	5764.52	6068.06
P36551							1563.49		14826.5	3065.47	11265.6	9634.33	8577.75	8508.52	9014.65	7688.01	2546.01	5193.08	4262.21	3654.71
P36578	73749.1	78683.9	64855.1	61893.8	37646.4	38871.7	40861.5	44022	35041.8	25691.6	41686	38653.4	25641.2	23540.3	25468.5	26285.2	66680.2	60898.4	67582.9	64665.7
P36639																	1228.59	402.158	971.46	614.109
P36871	16674.5	9009.95	42929.6	47729.8	9783.58	9873.83	5722.69	7862.11	14935.9	12918.9	15779.8	15009.7	11919.9	10471.5	9257.88	9181.28	10703.2	9519.08	9575.85	8120.4
P36873										1323.47			3018.02		4371.37		3187.52	2861.53	3535.59	3518.63
P36894																	1545.62	1142.92	1728.31	1493.89
P36897										2695.68				1946.65	1075.8	1578.77	3547.81	2119.44	3049.37	3665.63
P36915		2380.54	5936.55		3088.84	2227.82	1879.69	1701.73	7392.27	2538.82	2493.4	1722.59	1867.35	2940.24	1789.78	2271.13	2882.26	2089.69	3180.6	2998.49
P36952						2710.15						844.943		2549.72	1173.42	1865.91
P36954																	1008.21	309.407	1419.35	887.993
P36955	160669	163572	338576	458804	104888	117741	45851.6	61957.3	7921.74	6012.92	7858.46	6316.83	4513.29	4820.11	4828.56	5466.52			328.472
P36957	32666.5	34627.2			2423.16	5401.31	1660.68	1647.43	26030.6	2989.96	12834.2	12829.3	19246.7	17457	17272	20311.3	1508.74	5539.37	3381.93	4107.81
P36959									1870.88	994.672	2801.13	2906.16	2262.27	1680.91	1381.99	1343.86	137.171		150.12
P36969	2549.61	4116.78					2295.63	2212.83		3149.22	3056.29	3345.55	9594.75	10561.3	12696.8	10273.8	16781.4	18790.9	17033.3	18165.3
P36980					10512.2	6894.37	11546.4	15141		7111.77	6517.06	5288.41	4427.32	4307.32	6841.16	6609.34	1265.01	1177.4	1248.7	1425.48
P37108	21753.3	21436.9	24684.9	33068.3	5452.77	10687.1	9307.18	3927.91	8809.63	12266.5	18402.8	21320.3	14011.4	12646.5	11372.1	12240.1	14134	11505.2	12068.4	17248.1
P37198					816.065					1909.47	1016.89	779.453	1577.71	1683.72	1794.81	1571.95	1528.48	1562.02	1898.25	1702.61
P37235;P61601;P84074										3221.98	1984.23	2179.2	1325.99	1406.24	1487.65	1352.05	3133.27	3431.62	2971.32	2716.13
P37268											737.809	805.411	764.549		994.133	511.634	1688.31	1491.94	1595.98	1512.6
P37275																	275.152	248.596	253.485	128.57
P37802	8244.26	7697.17	18233.4	26304.7	6773.63	6998.5	7378.99	3775.27	7534.54	6291.59	1873.51	2242.35	3873.29	4160.05	4849.33	3821.9	5208.79	5689.98	6063.38	6365.18
P37837	12048.5	7622.68	41842.7	46720.1	9822.41	9985.18	10507.6	11910.5	14057.1	12316	5479.45	4647.37	15190.2	14853.3	14807.8	15222	8419.83	6399.37	7548.86	6220.95
P37840																	2121.91	2328.71	2031.12	1651.38
P38117											7866.62	33844.4	917.895	9621.75	2232.12		1913.02	2568.94	2718.95	2130.56
P38159	4909.71	7441.14	20960.4	14783.1	18084.9	11983.4	4306.12	5186.12	23784.4	12939.5	34859.8	36167.7	17002.7	16390	17475.6	18311.2	38311.2	48934.9	46379.2	64626.4
P38606							1911.61			5011.44	3179.42	6350.07	10447	10821.3	9581.26	9182.44	9013.44	8439.07	7370.4	8855.08
P38646	5151.22	3832.43	4333.41	7720.17	2191.12	1568.29	2056.88	767.131	19180.4	10890.6	13473.6	12704.9	11464.3	13270.4	12337.5	11838.2	9375.42	13892.2	10430.7	10103.2
P38919	15318.2	15109.8	23377.9	22051.3	9566.9	10982.2	7541.27	6955.3	8151.6	11685.9	8005.08	6480.54	15044.5	13497.1	14240	14161.9	5282.48	3907.28	4384.43	4052.56
P39019	15559.9	11956.7	69411.3	30257	5798.03	11544.8	5759.87	6107.09	15769	9781.12	15531.2	14700.8	20695	21195.2	20105.1	19591	36351.6	40012.8	39609.1	37757.7
P39023	53817.6	55234.6	35439.2	43285	19872.5	23142	24053.5	21387.9	20046.7	20523.9	19882.1	17815.4	17178.2	14257.9	15046.9	17180.1	31178.1	27557.3	32813.4	36816.2
P39060	16699.1	21831.3	31086	31837.5	4275.19	5305.12	5860.58	4947.72	24250.4	13451	24278.5	25329.1	22325.2	22414.2	18594.3	17669.4	42465.2	76509.2	51548.9	57115.8
P39656	3237.73	1680.79	4034.04							700.797	1838.28	1178.64	1836.05	2004.1	2138.16	1350.08	410.114	362.572
P39687							1457.03		55083	26082.7	13214.8	11594.3	18620.9	16646.1	20183.3	16199.7	122495	121455	127658	124255
P39748	91114.1		205388	141704	106152	248944		74152.3		14682.7	8714.41	6743.42	37183.3	13096.9	28404.8	27419.9			2819.07	2090.73
P40121					1720.58		2842.46	2729.56	1418.58	2328.75		342.042	1636.79	2549.1	1870.22	2116.14	704.919	931.588	421.105	592.422
P40123													2041.18	2349.74	3191.79	2180.04	2965.75	1979.91	2876.09	2954.22
P40189					11153.3	11561.6	22307.6	24459.1	6272.62	17418.2	13608.2	13373.4	8947.09	8850.25	8134.85	8510	2940.61	3313.76	2990.94	2958.04
P40197					9201.14	9604.1	25566.1	21186.3	3251.35	9704.62	9967.27	8589.45	5193.11	5444.08	5183.74	5788.22	1945.91	1169.58	1615.6	1156.56
P40222									19684.7					2200.77			2604.8	2480.3	2494.02	2824.36
P40227	14028.7	12182.7	24986.9	31588.9	22327.9	20313.8	13893.8	14665.9	9096.98	19684.9	13452.2	13186.4	21769.8	20674.6	21058.7	23007.6	22111.6	16947.3	18188.6	17394.1
P40424																	2893.06	2454.6	2654.76	2236.38
P40425																	622.646	756.398	1308.2	419.412
P40429	40844.3	58973	39246.2	34818.4	20643.6	21499.1	40442.5	26541.1	23652.3	19054.9	17191.1	21522.1	17194.6	17920.3	17425.5	17002.3	28885.9	23927.6	30218.4	31882.6
P40818								2712.92							863.188		655.718	600.725	751.563	659.193
P40855													204.696				309.044	260.025	607.396	539.309
P40925	22005.8	22138.5	95574.2	92497	16974.8	14083.8	7840.91	10940.8		4805.98	4858.57	5171	9312.6	8595.35	7762.52	7026.75	13736.1	10820.6	11567.3	8347.29
P40926	8489.84	3807.29	33138.2	8536.14	4868.4	5418.85	3297.12	1938.11	8655.66	5722.1	1954.32	1472.01	8835.26	9271.01	8821.21	9110.18	4090.97	5571.4	3878.47	5070.6
P40939										1310.12	3245.81	2348.29	2467.77	2420.46	2121.15	2209.81	748.24	1168.43	576.165	644.222
P41091	23708.6	21243	30404.1	25071.3	9540.49	7102.45	5022.45	6738.97	9385.05	12488.1	12099.3	12370.3	7972.97	9086.83	8538.27	6479.4	8002.89	4885.72	7144.71	6690.9
P41208											8031.08	2766.56	4737.05	2359.89	652.079		2141.45	3536.21	3412.8	2976.37
P41217		5812.38					1162.55			2086.4	1449.48	1617.68	6538.73	5948.41	4865.69	6110.45	22627.5	18012.5	21778.8	22715.4
P41221													2222.92	5577.89	4544.12	5321.05	3732.37	6314.94	4582.99	5413.16
P41222		6954.45			8610.7	7220.71	10426.8	9164.43	5667.37	6546.89	7168.92	7957.26	6119.79	5976.08	6590.61	6285.51	848.043
P41223					1856.15		1005.62			1456.39			3455.48	3864.59	2575.11	2980.27	2700.81	2179.91	2127.45	2520.51
P41227	20026.9									3001.38		1578.42	5717.27	4868.34	2396.7	3861.77	3480.26	3635.62	3628.32	3587.57
P41236																	946.092	1038.52	842.387	993.001
P41240										1562.8	1356.78	1352.43	2943.97	2284.77	2374.94	1565.57	1516.85	1232.84	1898.51	1192.98
P41250	2072.13				3592.89	3179.07	2224.87	951.066	2496.57	3215.44	1976.13	918.74	3689.5	4097.73	4041.08	3639.39	3658.34	4341.07	3675.7	4179.02
P41252	17084.1	23379.5	27719.9	27267.2	14600.3	15292.2	14028.7	13279.8	6790.61	8561.9	8950.34	8855.3	5804.48	5172.24	4426.75	4877.16	5182.3	3650.85	4061.04	4436.75
P41440																	3251.3	2841.67	2831.82	4449.46
P41567													365.938	389.635	505.892	196.776	923.508	1396.29	1061.31	580.432
P41586																	4882.29	4031.9	4658.59	2898.59
P41732																	1309.44	790.642	1278.27	1311.3
P41743													2988.34		2892.47	1760.05	4504.31	4429.59	4705.94	4658.04
P42025					5384.93	1268.73			6008.86	1233.86	2573.77	2155.22	5354.66	7099.8	6822.78	6486.56	5433.23	4190.59	4277.48	4669.87
P42126					11735.4	8469.34	23868.6	14871.5	3724.54	9436.77	8543.06	8455.88	5090.34	4664.82	3255.77	4825.56	1927.48	3327.09	2293.28	3056.62
P42166			5617.96	1858.13	1618.82			261.689		3640.24	5082.98	6698.76	2839.22	2986.83	2779.7	2148.58	4867.15	4741.66	3597.45	2547.31
P42285	7499.89	8395.52	6343.22	8622.68	8730.51	13612.9	7718.32	4480.17	4783.65	3111.89	1047.98	2230.04	1781.31	1732.11	1758.84	1840.1	390.936			527.612
P42345		5192.09								923.427	3443.88	644.869	531.789	1019.79	968.06	1173.52	1736.93	1602.05	1374.83	1537.75
P42356					2731.84		406.808			718.006			325.459		955.377	619.057	3782.93	3187.38	3551.41	3440.28
P42357	4479.92	2856.82			4945.21	7692.47	658.013	1340.87	3512.92	625.287	2023.72	1980.86	6995.57	5531.85	6585.12	7097.89	1437.38	2199.34	953.625	1861.82
P42566									6167.51	5414.99			1609.09	1433.63	1115.54		726.886	1038.75	648.116	438.498
P42574												1846.37	1523.29		1973.32	1828.51	2341.99	1992.52	2586.81	2126.82
P42677			5989.95	17673.7	9094.86	10554.5	7687.93	10917	11121.8	13213.2	9250.22	8205.58	8152.31	12227.4	11805	11081.8	25938.1	9184.77	20897.9	17785.4
P42765									167027	41238.3	81545.9	77564.7	92789.4	54845.8	98618.4	95551.3	26923.3	39388.7	38481.1	50054.1
P42766	11550.7	17830.4	26867.4	27921.7	3174.11	4513.62	8545.06	9566.16	10196.4	4474.71	9931.24	8460.4	24662.8	16692.5	21102.8	20923.6	15717.9	13901.9	16917.6	16493.7
P42785					63755.1	61185.7	185002	166181	21692.9	98580.9	62179.4	62155	42073.7	46226.5	44302.2	42311.7	19213.1	20781.5	20520.4	17047.7
P42858															1453.08		376.312	308.651	369.947	519.408
P43003													1502.3		1419.29	1942.39	33488.4	23609.2	27649.7	27012
P43004																	7636.81	6827.63	6608.92	7190.8
P43007																	15956.9	11689.8	14989.7	15814.7
P43034							3255.81	2473.94	3236.74	3758.2	2365.22	1971.99	6691.05	5960.67	6576.4	6817.07	9259.21	9276.9	8119.56	7224.67
P43121													2152.65	606.702			5228.74	4179.21	4723.87	4137.45
P43146										20029.7	689.135		4142.51	4526.61	4721.12	4104.21	6288.91	5658.13	6106.11	6282.94
P43243	13592.5	17847.6	16729.1	13466.8	12079.9	11161.5	7065.55	5342.36	10940.7	15094.2	19375.7	17816.9	10358.3	9706.22	10365.4	9878.43	15355.3	16358.9	14630.8	16085.5
P43246	3331	4239.52			4566.23	3801.6	3694.48	3686.35	2580.99	1835.11	1453.21	707.936	1012	1663.28	695.072	802.941	705.063	995.903	988.806	1233.01
P43250																	2336.5	1284.1	2181.06	1700.44
P43487	6799.21	6966.74	6823.49	8500.62	3897.06	3667.14			6008.85	1900.03	2781.16	1842.25	5946.15	7003.07	6824.07	6346.07	26711.8	25719.5	26425	24418.3
P43490		1694.25								1085.64	1438.95	391.732	2646.69	2308.6	2983.64	2069.08	1218.45	1064.43	1659.23	1476.95
P43652	152544	152336	432324	495834	99104.1	89568.4	41635.1	52189.5	40030.6	127102	126755	114358	68188.8	70809.3	67483	72778.7	5864.7	8577.9	7985.13	8781.49
P43686	5311.26	8008.52	13556.5	12164.3	7370.35	5985.81	8016.49	5976.69	3116.1	7034.27	7282.45	7065.92	8996.75	8909.64	8894.25	8232.96	6631.45	5430.97	6548.51	5792.5
P45877							2620.89									702.126	503.717	422.818		355.804
P45880						712.299					2304.58		4246.08	4843.7	4319.56	4301.24	1385.08	2230.1	1725.34	2304.31
P45973	15180.5	16758.3	13303.6	19583.3	10714.7	10036.6	5921.73	6327.08	7707.88	10666.6	5070.64	5979	6037.2	5977.67	5648.53	4535.08	18440	17710.5	17995	17494.3
P45974					2209.5				3366.95	3511.92	1473.95	2167.52	3913.82	4266.4	4390.77	5012.64	6705.22	6986.97	7538.93	7363.85
P45983	463.377												4061.06			3923.46	3681.48	2374.56	3942.58	3888.9
P46013																	616.809	756.897	1266	615.48
P46060										3145.03	5994.76	5263.89	3786.86	4406.77	4498.81	3662.9	4684.57	3717	4004.45	3006.75
P46063	2421.14				4677.94	3624.68	2790.53	4245.44	3540.58	2017.77	2191.56	2746.42	2146.21	1926.48	1889.16	2335.67	1608.88	909.947	436.424	427.938
P46087																	1566.48	1811.17	1974.47	1312.96
P46100	1089.56	1354.04			608.605	1983.82	866.406	4166.93		1327.54	882.569	1470.7	987.368	791.696	351.57	464.396	401.528	122.121	402.645	368.95
P46108													1099.79				2976.66	3967.11	3122.09	4011.88
P46109								3848.67		4423.13			9902.19	8978.06	11434.2	10525	13443.9	14675.3	14037.8	14493
P46379	3174.39		10343.6		4442.86		5692.27			4559.88	3783.34	4220.96	3538.51	4551.18	2809.61	4076.88	4131	3129.5	3607.23	3214.96
P46459	10857.9			18024.6			616.638			1498.96	2323.95	1966.1	4775.74	3898.95	3947.09	2665	6529.4	5430.34	6078.89	5179.3
P46531											2404.2		4007.15	2664.95	2201.89	2083.92	3574.55	4185.09	3310.04	4484.75
P46736													825.685	1259.37	1061.67	1059.92	1428.71	1179.16	1232.34	953.184
P46776	59839.5	65947.4	45686.3	56247.2	25492.1	32302.4	27984.5	35783.8	25200.3	24531.6	40702.1	39233.1	39830.8	38412.9	38825.7	42236	33680.7	40362.4	36414.3	45439.9
P46777	16138.7	17683.3	21413.4	19032	6848.87	5992.99	13082.9	9282.3	7417.39	13890.7	4199.22	4296.39	24839.6	21504.2	21299	22576.8	26043.5	29048.6	24385.5	28036
P46778	34150.2	48241.4	21896.4	15725.6	18294.9	21337.5	28991.4	18887	19022.7	19223.5	15298.9	19669.8	17138.2	19978.5	18685.8	17211.8	38814	31584.8	38794.9	48823.2
P46779	5816.13	16591.5			9927.34	9643.45	17206.5	13708.4	9683.82	4902.91	6263.96	5760.22	6702.03	5516.82	9065.4	10933.1	29421.6	27744.2	29738	25514.4
P46781	79474.7	83525.9	61115.6	56559.5	32095.6	40922.7	40421	34084.2	48919.4	39223.5	39878.3	40471.5	39128.8	40818.1	41657.9	37812.4	92723	63551.5	77868.7	70528.7
P46782	4722.41	7130.31	8400.76	24363.2	5092.98	7203.36	3598.99	6499.42	6120.47	7398.65	6353.35	5871.27	11607.2	9263.85	8682.38	7845.94	9490.79	6738.49	8749.52	13424.6
P46783	11484.9	11111.5	16439.3	18925.7	18128.4	16689.4	13266.1	13151.9	25788.1	21456.5	27770.4	30229.6	22164.4	22468.8	21950.9	18977.2	75435.2	74038.5	68841.1	59982
P46821	10326.1	10424.4	20730.8	14105.3	8954.67	9581.64	9343.14	12021.3	12326	16653	27621.2	26161.3	17479.3	16607.9	17673.5	16405.1	45642.9	37875.5	41459.6	38352
P46926	11831.4	11520.4	20966.6	19076.8	8153.35	6307.92	4921.65	4072.69		4770.49	3620.99	2858.16	3450.55	3976.16	2716.39	3034.61	3018.05	2840.56	3426.86	2799.94
P46937																1150.12	2367.11	2861.36	2699.78	3145.88
P46939							5690.96									1260.74	1721.75	1173.49	1349.9	1337.69
P46940	11685.7	25387.2	36327.6	49392.5	10539.4	10944.5	9060.25	7784.61	13087.8	5646.96	7935.07	9217.41	10177.4	9721.97	11619.5	10345.1	9155.62	7984.62	8335.67	8051.43
P46952												4481.1	5426.58	6589.06	6568.78	5826.77	19936.9	22822.7	18515.6	4924.34
P46976			5297.34								2619.57	3129.61	1483.5	2559.67	2054.61	1673.47	1372.47	1606.51	1075.43	1187.32
P46977																	627.284	936.602	386.635	946.119
P47755	4318.68	6089.97			3111.09	3246.98	1664.95			3559.12	4513.76	2150.71	6634.29	8767.13	7987.45	7232.12	9748.53	8985.54	8988.28	10149.3
P47756					8328.71	8128.97		4882.09	4853.71	9183.87	6630.12	7032.78	11382.8	11070.4	12881.3	12857.1	17232.9	19439.1	16434.3	14192
P47813	2117.36	2797.68	2815.67	7372.93	2732.92	3444.69	1649.95	3666.73	5462.92	2246.24	4012.73	5384.36	5171.65	6077.54	5509.87	5280.9	4076.86	7147.34	6774.42	8197.81
P47895									1857.52		2260.64	1840.93	878.158	3194.43	1527.09	2288.07	222.211	370.81	282.047	253.899
P47897	6528.72	8781.76	5962.09	8726.64	5060.71	5829.46	3605.35	4614.12	4905.31	3791.63	3089.25	3274.77	3818.9	2589.11	3524.51	4444.37	2507.61	2326.29	2184.84	2071.03
P47914			45246.6		6522					16415.5	19462.4	15047.1		28235.1			34188.5	20459.6	31017.3	42316.6
P47929	11357.7	9228.19			14405.3	18188.6	7907.6	6384.42	18255.9	3938.86	58301.3	62236.3	44772.4	52003.8	56509.6	52572.7	3886.6	9304.17	6849.93	8129.05
P47972													1475.48	1102.81	882.394	975.282	1649.99	2198.15	1996.21	2246.74
P47989	8083.75	8946.38	27140.6	22338.5	4908.19	5463.42	4296.22	2618.25	2562.06	2349.92	4990.92	4479.53	3138.6	2698.27	1840.56	2483.87	827.199	2038.21	3180.2	1069.88
P47992;Q9UBD3																	2371.56	3192.71	2634.06	3054.97
P48029													4932.95	1931.41	1165.45		7840.43	7196.02	6579.93	7833.2
P48047					1576.67	1520.11			10106.1	2921.11		1033.96	2465.74	2182.1	2841.36	2268.91
P48059	8185.51	6147.76	23444.9	25586	3119.45	2312.96	6559.44	1221.58			1041.27		3246.24	1904.69	1577.48	883.705	3578.3	3419.19	3602.76	4180.58
P48061	17282.7	15987.6	10680.6	6473.01	4182.4	4717.26	1735.89		87742.6	3551.04				3619.12	1867.52	1913.07	2962.11	4856.98	3724.24	3503.23
P48067																	661.694	405.751	844.828	562.98
P48147							1799.12						3258.6	3718.96	3707.92	3487.16	2476.13	1976.98	2488.2	2167.62
P48163	12743	11776.9	19258.2	29908	7595.16	8476.15	6531.79	8901.79	3394.33		1780.93	2609.35	3235.53	3330.1	2416.42	3337.91	1247.11	1211.32	1480.73	1478.44
P48426	8135.21		19702.1	7883.53						1230.64			2448.57	2713.19	3752.5	2715.14	4767.4	3692.09	4944.05	5451.1
P48431																4454.53	3318.85	2457.2	3338.04	3175.38
P48444	1892.4				1763.03	1862.14	1157.39		2726.91	3284.03	1687.61	1591.08	2594.84	2388.93	2576.1	2461.4	2485.52	2190.69	2414.99	2683.73
P48449																	721.476	651.87	1312.1	879.066
P48506			4323.47	4565.27												401.228	1436.54	1394.95	1256.97	1138.17
P48509				11094.9						7934.11			8272.39	7412.9	5939.75	6750.2	22244.7	21353	19176.1	20630.1
P48556		3537.76	50270.4	3031.19	2388.32	2565.42	2936.89	4484.04	2348.65	4634.54	2904.43	3070.39	5342.1	5989.14	5343.81	5423.9	2667.22	2423.61	2831.87	2708.29
P48594					4646.79	1946.33	1366.76	1458.26			5799.64	5447.33	7339.98	7475.36	6890.18	6414		542.592		2196.28
P48634										1911.98		791.813	1081.42	1160.85	1772.63	945.228	1401.93	1303.2	1651.78	1986.69
P48637	8358.56	9235.57	9797.66	30880.3	5850.37	7055.73	8232.01	4510.87	7492.61	1624.75	12414.2	9074.11	5183.3	5560.08	6695.08	4628.86	3761.96	2901.01	2461.53	4420.13
P48643	11140.5	9644.22	18083.5	17021.3	15167.7	14667.5	10971.5	9280.87	6276.43	15890.6	11536.1	11346.3	16921.6	16406.3	17200.1	17804.7	25411.4	18210.7	20384.1	20209.1
P48645													4532.59	4100.29	4625.75	4169.55	5304.66	3752.42	4162.81	1675.66
P48668					5266.73	5143.2			3286.87		3080.79	4970.8	1497.94	1190.2	2337.74	1838.58	667.105	1700.29	929.269	2264.99
P48681		6565.84						2107.73	10113.5	9704	10357	10594.4	7684.75	7830.37	7713.4	9195.02	11236.9	11585.3	10598	11078.6
P48723	2302.73	3079.74	9091.37	7820.91	1437.2	1916.55				1382.64	1112.12	1274.04	1633.41	2197.88	1659.51	1587.18	1117.32	1364.42	1566.73	2387.66
P48729;Q8N752							2159.98	4473.15	2275.66				2640.87		2951.04	1802.9	2523.52	2036.25	2189.05	1944.2
P48730										1199.62			3896.79				1416.9	1195.11	1225.36	957.662
P48735	5794.39	7507.9			1113.78		2007.72	1579.21	11334.1	2173.53	6495.57	3559.88	2863.28	3187.93	2914.37	2924.81	1471.53	1024.14	778.313	1459.35
P48739							1710.54			4982.76			3480.56	3797.06	2503.31	2673.34	8338.29	7908.99	7918.48	7740.64
P48740	29167.7	25470.5	101809	79153.1	14503.8	14801.4	9855.02	12178		3561.63	4711.08	3924.82	4015.02	2632.3	3264.4	3486.54	3711.09	4498.95	3865.03	4805.5
P48741	50913.3																			215.599
P48745																	637.492	1223.02	1069.78	981.435
P49006	10050.6	8872.53	397451		91705					14551.3	205734	3158.85	73313.2	42316.6	80977.6	85062.1	560038	672520	730117	813448
P49023																	1221.61		1049.51	1185.55
P49184																	1137.03	1646.62	1347.93	1552.98
P49189	8866.31	9415.16	20246.1	21583.4	5288.63	4693.41	5780.86	4285.53	184499	56428.6	128559	130392	92990.2	104090	93978.4	98072.5	77235.9	82078.9	71250.4	79080.3
P49207	35894	34315.7	27631.9	30563.7	17037.1	17202.2	29816.4	28144.1	18022.5	16380.8	16201.2	18023.3	30295.1	25584.6	26990.3	30998.1	40518.3	43204.2	48794.7	42239
P49247	21056.1	29408.7	45358.3	42337.3	15480.8	11342.6	11073.1	7070.25	13275.2	24218.6	25336.7	24232	20212.9	18498.9	19433.3	19319.5	5158.44	6144.6	6301.17	8287.64
P49321	2370.29				3852.74	4588.81		5504.68		4887.08	5121.65	4432.03	5452.87	7090.32	4240.38	6664.13	9115.07	8484.87	8914.87	8519.62
P49327	36012.1	39610.7	82223	85890.9	37445.2	34819.3	31184.1	26479.9	9533.46	20572.1	15827.7	14077.1	20919.3	21083.2	21141.2	21317.8	39753	31252.2	36851.4	38122
P49354													1290.52	1265.99	1700.08		1104.03	856.521	1280.96	1272.47
P49356													460.157			461.012	1058.15	838.603	847.336	926.96
P49368	13265.1	11819.7	18294.2	24429.7	18865.8	20582	13422.6	16882.1	8997.9	17927.2	14235.5	14669	22791.7	21930.5	24013.2	24238.2	30364.2	21314.4	26723.3	26151.2
P49407										532.42				960.182	15160		2532.53	4415.38	2835	3550.41
P49411	88424.4				1335.79			23905.8		7302.33	100043		26434.9	39400.7	23198.1	19324.4	4924.31	13551.9	8464.63	9984.13
P49418													1040.6	2208.8	1935.63	1641.95	2701.93	3019.26	2270.73	2747.34
P49419	1803.76	3270.37	4332.39	8704.51		1537.49			36693.4	24163.6	48532.2	50968.8	26907.8	26568.7	28184.9	28406.9	17533.9	14127.1	17315.5	23776.4
P49454																	736.434	725.501	822.744	592.355
P49458	19031.5	28798.6							11430.2	4766.14	7549.71	7247.66	9150.2	8051.78	8865.2	6628.03	19713.4	19829.4	18018.4	17744
P49585										780.698			937.377		834.255	534.239	1866.19	1795.51	1769.31	1723.36
P49588	4359.88	4322.31	15023	2671.27	3301.26	2941.71	2635.72	1585.92	2181.7	2669.43	2337.46	2266.19	4894.3	5344.25	4756.87	4641.26	7526.49	5512.48	6511.96	6126.97
P49589													1155.89		919.474		1750.74	1567.66	2002.98	2220.97
P49591	5165.27	3861.83	11834.7	14461.5	4920.89	2950.74	5763.02	5910.43	7017.34	9445.39	4038.35	4035.18	9730.3	8507.11	9884.46	10300.2	15501.5	11000.9	13357.2	13341.7
P49711										1199.12	2655.69	2226.86					2142.63	2078.86	2402.3	2259.92
P49720	7508.88	10771.3	17390.2	14516.2	12883.1	14106.5	5569.95	5404.03	5483.45	18981.1	8983.25	8759.84	7357.55	7583.34	6643.01	6763.36	4114.04	4306.1	5186.86	4538.92
P49721	19672.2	17063.2	37414.7	46738.5	46447.3	32662.6	25202.8	32412.8	22428.9	45769	23517.4	26074.1	19038.2	21423.2	18002.3	17766.9	10002.8	6697.26	8949.6	9020.01
P49736	5363.27	3255.03			3933.68	4080.69	5341.42	4019.47	7938.47	5919.69	2568.27	3469.49	2885.19	3985.7	3684.89	3376.18	5443.39	4502.1	4048.75	4620.95
P49746							8395.63	9402.64	22098.5	12758	3945.78	3102.97	5000.98	5757.56	5014.64	4256.99	2229.68	3353.87	2914.48	3133.21
P49747	28207.2	23681.1	55979	51747	15566.9	16991.6	12491.5	12027.3	9395.14	15192.2	17801.1	23004.7	10587.7	11283	12740	11229.1	2331.94	1873.24	2354.94	665.28
P49748									6690	7989.78	12734.6	11763.2	6764.17	8172.01	6965.14	6979.84	4935.16	2825.16	4455.48	4602.15
P49755	10450.5	12048.1	7205.8	6447.31	6793.8	5136.69	4806.87	3803.48		3844.91	3986.81	3344.65	7985.69	8928.98	8143.53	8414.44	7395.49	5350.81	7207.34	7468.64
P49756	4559.96	5962.56	12176.9		4461.87	5653.14	1547.5	1837.68	19525.2	9465.05	4092.85	3988.49	2650.52	2826.97	1887.31	2009.51	2778.88	1647.68	2012.22	2206.05
P49757													5680.65		2246.84	3380.09	3733.71	4540.2	3373.33	4656.35
P49767					10285.4												2786.3	4976.87	4012.57	5364.39
P49768								1447.3									6861.59	5699.37	5313.43	6592.18
P49773	14826.4		39990.1		4539.56		3048.29	4690.07		7299.69	5812.35	6661.53	30318.1	25024.1	23923.3	25242.6	84671.6	94312.6	84231.8	114496
P49790																	501.56	655.976	442.825	379.111
P49792												670.606			613.695		801.587	605.19	705.439	921.21
P49815																186.185	2220.2	1794.62	2291.2	2443.07
P49821									6251.62	4970.02	6040.75	5156.65	5709.94	5512.15	4342.8	4602.46	2469.11	2305.88	2374.89	2903.72
P49840													2023.28		445.008		1541.91	1171.91	1297.94	1437.12
P49841															2391.88		1918.3	1588.19	1533.04	2062.19
P49862					2673.29						3849.5	2241.89	2191.43		4430.78	2991.19	703.052	1528.58	1170.74	2100.15
P49902															472.952	428.173	1473.27	1178.83	1572.69	1301.15
P49903							1491.28				312.707	829.654	1434.15	1691.65	1814.89	832.692	1374.49	1188.28	1259.32	1395.65
P49908					55608.1	76435.5	234927	221152	49220.8	70460.5	58019.7	62064.1	54030	52390.8	59564.4	55495.4	16855.9	14185.1	13932	17587.7
P49915	3704.34	4480.83			5639.55	5444.82	3744.7		2991.2	3545.24	3478.91	3102.88	8361.77	8952.13	9013.87	8761.37	3745.42	2722.34	3723.52	3971.47
P49916		2501.19				1754.01				1259.26	4210.73	3524.71	1130.66	1014.14		1104.81	1599.1	1361.88	1324.45	666.717
P49959							1739.64	993.735		2494.62	1204.76	2858.15	1700.61	1764.01	1214.02	934.272	1001.07	892.919	1021.86	1143.19
P50053									26403.1	26412.8	36958.2	45880.8	20824.2	24456.3	13702.7	16595.1	7860.22	15434.2	9895.33	6088.04
P50148			10983.6	8647.36			10879.2			2614.94			6757.4	6778.89	6738.71	7072.52	20241.2	15187.7	18521.2	18043.4
P50150													4376.77	2983.85	4574.29	4466.95	5955.36	5125.3	5115.33	7520.66
P50151										1177.73			3217.63		3469.79		5155.08	5390.27	6026	7369.51
P50395	12639.1	11563.1	22749.7	26830.4	7323.77	7929.44	6070.45	2953.21	8105.63	7258.93	8304.41	7622.72	27676.7	26295.9	26061.9	25038.8	85182.3	72886.9	75852.5	68613
P50440									39120.5	29984.4	53082.4	49142.2	28792.7	30394.9	28201	27297.8	21664.9	22847.2	19763.9	19907
P50443																	2255.75	2049.31	2089.86	2447.02
P50452	24464.1	21528.2	38318.4	37569.1	13396.3	10705.9	8266.85	9710.15	4677.22	2769.98	4946.18	5778.62	6880.22	7012.5	7001.63	5899.55	1482.12	1262.24	1549.34	2593.13
P50454	46813.2	50449.1	89977.8	91626.6	29001	29377.7	18330.6	17282	119367	99111.7	12537.8	10275.2	15982	15943.8	14542.6	15700.3	3306.25	4665.78	2848.78	2211.44
P50502	28692.7	32141.4	51069	58498.2	12262.1	9417.22	11841.9	11605.3	39690.3	30832.7	22514.2	20592.2	50322.2	48400.9	49070.9	45714.6	100970	111224	104795	83014.7
P50552													2361.31	2377.2	2359.05	1861.36	1392.64	2203.65	1809.78	2348.56
P50570		5065.67			458.443	1528.6	4636.51		3968.3	3498.01	2753.28		7289.72	7890.25	7148.98	6969.75	4933.36	4788.25	4653.22	4883.94
P50579		4122.95			559.453			2362.52					1845.04	1580.9	2095.49	1874.59	1635.05	1455.19	1397.63	1600.15
P50583								598.265		874.338	670.428	474.199	1706.55	1333.41	1883.21	1695.02	3519.68	3720.37	3633.09	2890.36
P50607																	1323.32	1648.4	1535.98	1701.1
P50749																	1603.76	1089.1	1240.53	1609.02
P50895																1730.55	2678.77	2036.88	2333.28	1478.64
P50897								1189.41		2979.76	3153.25	3045.93	9507.52	9418.77	8730.65	7843.68	4777.66	6479.22	4789.58	4003.96
P50914	84453.6	101647	53117.5	63771.8	38166.5	31048.8	29578.6	33678.9	42229.5	21808.2	37374.6	35516.3	25319	32415	27578.5	27667.5	42286.7	39871.9	47907.9	45632.5
P50990	12416.7	16057.5	21877.9	17508.6	18838.8	20209.9	13434.2	13296.4	6217.96	17156.9	9374.81	10400	14706.2	17383.7	15588.2	15656.5	24527.6	17949	22716.2	20998.9
P50991	9826.1	6817.15	24066.6	21513.8	12199.3	12515.8	10330.1	9404.75	5552.65	14546.5	9223	8110.11	13312.8	11998.8	11987.1	11965.7	10253.4	8370.92	9542.99	10726.3
P50993											2185.46		2116.44	1939.09	1888.96	1442.02	1437.15	1135.85	1254.96	1121.31
P50995	29182.7	14736.5	43730.9			10920	5402.43		21071.6	13631.3		4532.22	15573.5	15232.1	9798.43	10966.9	12708.4	12545.1	13048.6	13915.8
P51003							225.234			1028.38							743.679	368.714	555.831
P51114					4180.28	2388.83	4909.32	4019.22		5630.06	5768.15	6025.13	3017.12	3398.51	3162.28	3582.6	2574.43	3574.42	3212.44	2744
P51148	12126.3	16301.2		14333.4	7433.49	8375.7	3390.12	6295.25	12894.6	5205.22	4410.48	7048.27	9736.28	11466.1	11488.5	10887.7	5877.51	8934.68	4958.02	4883.64
P51149	19793	12173.8	41981.2	29870.7	11225.7	7919.61	6352.05	5169.06	7683.53	7394.35	7068.1	7391.51	15654	14481.7	14248.6	14726.8	18793	20876.8	18242.9	18892.5
P51151																	2445.95	2354.1	2673.58	2249.48
P51153													3988.74	2319.86			1295.79	923.507	1622.5	1852.31
P51178										1437.24	1900.22		5553.6	6054.21	4865.02	4873.33	13939.5	12568.7	11977	13233.2
P51452									5692.83				3030.33	2537.3	2558.35	2662.8	5328.87	5126.47	5050.54	4925.72
P51511													2855.16	1640.8		1853.48	5211.94	4858.22	4710.88	5037.14
P51512		9043.94								5200.18	3597.44	3739.45		2618.22	2656.59	3624.06
P51513																	622.524	802.502	833.776	1262.83
P51532	6219.96	7629.57		3467.57	7117.4	6446.53	6324.06	3050.71	10318.7	6960.57	5567.29	6044.93	3968.48	3973.54	4033.02	3990.73	4579.88	4905.05	4977.38	5330.42
P51570	12224		46039.4	43274.5			6167.86		7642.89	5407.74	2752.42	2680.74	7377.02	5725.02	4866.84	8002.15	1376.6	1974.83	1430.57	2502.55
P51572										4399.74		1569.86	5838.98	4929.66	6407.02	2638.38	5923.67	5466.06	5326.6	7230.08
P51608										1762.07	2681.8	3078.26	5868.53	2670.97	2167.06	4259.59	3352.08	3221.1	3411.25	3649.9
P51610	2894.82				2693.37	1667.39	2481.24	3664.96	4396.51	5162.03	2837.42	4660.62	6502.6	6955.1	5999.81	6028.75	4557.91	3789.5	4679.71	4548.17
P51648										233.429	577	454.181	664.567	852.871	834.373	1193.49	531.576	487.502	294.421	559.76
P51649										2117.2		24242.9	2995.18	3305.89	3451.17	3777.85	1983.36	2355.63	1523.79	1137.19
P51654										2742.81				3237.31	3332.09	1965.47	4246.18	4658.61	3436.71	3549.39
P51659		19214.8			21904.9	14720.9			23056.2	14410.4	24439.1	21708	13990.9	17929.2	15755.9	17340.6	9890.53	16607.6	9822.12	14182.8
P51665	5925.43	3681.12			2814.76	3569.13	3332.86	3375.52	3703.18	5685	2215.58	2383.72	5773.33	6759.08	5269.85	5224.43	1680.98	2159.38	2774.55	2830.52
P51674			29658	43333.3	1692.71						10307.7	8816.52	18706	14381.2	19846	19057.7	38644.2	28597.5	31937.1	32649.2
P51687													2579.6				2127.37	2903.32	2597.52	2570.46
P51692																	528.749	458.644
P51693											2678.88		2752.88	5025.68	3178.76	3295.97	20950.6	37405.7	28685.7	31393
P51784	2019.5				1204.8	1402.91	1336.5			5902.95	2420.07	3789.8	1771.23	2813.28	2238.7	2232.07	3966.57	3328.82	3577.91	3758.37
P51797													1356.33				599.503		626.762	514.687
P51805							1453.68	4369.3		1280.37			2227.63	3272.68	3291.77	2410.91	6091.31	5259.24	5987.17	5862.92
P51809						553.85							2238.32		248.773		798.399	705.005	832.831	783.512
P51812	3605.27	1792.61			1833.94	2022.28	1729.94	1462.58		2297.19	1545.72	872.098	1520.61	2370.61	1317.51	1393.61	1793.13	1847.89	1497.62	1437.06
P51828																	580.213	627.181	334.37	829.599
P51858									1973.07	2541.79	5191.65	4658.26	2723.36	3853.26	2973.98	2733.34	1966.26	2830.64	2497.81	2764.93
P51884	53228.2	70397.4	58194.9	85981.1	36959.3	31377.3	34496.4	23263.9	9062.59	11387.8	13571.1	11415.3	8226.71	8149.48	7435.55	7330.06	1998.3	2795.35	1929.97	2211.47
P51888										1598.59			2294.85	2379.4	2657.92	2519.92	1195.02	1127.86	1819.95	1791.27
P51991	10595.1	9466.98	4261.69		7703.43	11412.9	6682.83	10202.3	14491.6	6833.25	21608.1	21946.7	18865.4	18285.3	17701.2	16465.1	22200.3	28552.4	23314.9	28631.6
P52198							475.774						1089.86	1497.72	949.432	1341.38	1015.36	713.969	1247.3	1037.18
P52209	5823.49	5468.43	23041	24596.9	6183.82	5285.71	9732.65	8722.51	5880.09	7297.19	5320.03	5435.96	21605.2	21117.7	19486.8	20480.8	26713.4	21995.8	23958.3	26021.1
P52272	25777	31563.1	30896.9	22507.4	21235.8	23822.3	14409.5	14408.7	29099.8	15861.7	19495.4	16949.5	17260.4	17527.4	17276.8	17154.1	10801.4	13484.9	9334.01	12443.4
P52292	7740.44	6459.4	14874	14143.6	2234.37	4053.6				2217.86	1442.42	1096.9	2174.47	1773.07	2229.62	2151.12	5092.13	4555.05	4716.27	4531.15
P52294													1401.34		1645.13	1156.86	1476.61	1217.96	832.995	1174.51
P52306														988.422	1438.87	482.315	1584.26	1578.36	1527.78	1545.48
P52564																465.934	537.424	844.014	373.222	675.153
P52565	9838.66		37914.4		11644.4	8256.64	17192.3	13959.7		9811.3	9093.03	9457.79	27093.6	23670.7	25242.8	29393.7	30038	25528	29462	56189.1
P52566					3232.59	3038.29	6697.62	2684.21		2196.1	3239.82	5768.14	3351.56	1641.5	2840.24	1938.9	1737.37	2102.65	1810.78	2031.2
P52594			1575.96		3794.72					1272.35			1693.65	1938.32	1868.51	2112.9	2825.98	4121.47	3136.94	3019.82
P52597	7880.85	6634.86			4017.01	5137.34	3555.54	2544.14	11356	7252.92	2845.14	3030.85	2962.11	3020.76	3119.48	3904.91	1176.19	2146.68	1188.87	1437.99
P52655									9460.37	2786.54		2687.64	3193.27	3012.03	3233.4	3680.93	2398.54	1177.18	1634.35	1899.32
P52657									2460.52	3007.99	1027.98		958.311		566.761	171.91	601.931	643.139	655.362	1269.93
P52701	8887.93	9284.04			8662.03	8721.29	5090.21	4165.77		4777.13	5188.88	4812.24	1947.63	2197.05	2567.14	2052.67	4444.67	3784.16	4628.32	4010
P52735																	470.012	265.981	326.778
P52758											1971.71	2371.39	812.632	932.116	877.846	1674.4	2423.94	3228.15	2044.57	1744.24
P52788		3926.03			2491.79	3539.45	1291.98			1721.42	2318.65	1233.02	4699.1	5079.64	5142.15	3966.86	2121.36	3536.96	2932.75	1725.72
P52799																	3528.36	4810.5	3806.82	5094.19
P52815	272.342	1259.53	4196.75	1927.19	310.187		428.551	682.478	1906.69	325.563	667.6			544.483	230.971	159.258	163.04	133.62		155.625
P52823																	3084.42	5860.07	4440.97	5961.01
P52848							1139.6			2687.14						98.487			686.909
P52849																	1058.23	1123.03	991.854	1255.83
P52888									9128.87	6421.62	8101.11	8277.92	5845.24	5653.82	6528.5	6728.96	5418.25	5852.92	5449.08	5089.4
P52907	14636.2	15846.5	21010.8	25271.2	6781.57	9733.33	6417.93	5956.09	6887.92	9276.76	9846.5	7913.18	16737.3	17826.1	14570	14877.3	23110.7	23151.3	25351.8	32575.5
P52926										10634.8	10972.9						23739.7	24052.4	22443.6	20300.2
P52943										1703.22				1063.87	2167.75	3598.97	4515.81	5600.85	4959.3	6064.34
P52948									5356.18								1707.7	1996.25	1748.93	1716.57
P53004			6727.84		1739.29	1426.27	1762.89	2046.54		1394.5			3688.6	3665.3	3628.1	2512.17	6781.05	4946.84	5548.14	4501.56
P53041													1421.38			779.199	1551.95	1769.45	1572.56	1724.79
P53396	23207.3	28088.2	46785.4	38315.5	15637.5	14589	17750	16913	9499.99	10789.6	5846.53	5756.61	12312.6	11274.8	12403.9	11326.5	12976.6	11738.3	11655.5	11893.2
P53582														1079.01			766.723	899.108	544.027	1126.51
P53602																1350.68	571.174	762.783	891.844	680.368
P53618	3720.74	2292.22	7922.83	5876.44	3247.95	3115.81	3227.54	3677.19	3811.49	4867.78	2260.7	2912.19	1815.75	2129.99	2729.98	1954.81	2050.33	2141.41	2051.93	1891.47
P53621	6911.12	7773.95	5383.31	8419.95	6796.03	7109.44	6139.32	6055.55	6258.25	5854.62	6402.81	4257.55	4373.18	3715.16	4816.35	5028.38	3503.77	3114.91	3088.85	2758.2
P53634	6022.44	9100.08	31796.1	27359.7	8197.35	7805.15	13817.5	11822.4	1056.5	7945.54	6685.44	6431.67	6358.74	7004.54	6180.66	6979.3	3999.6	6913.52	4405.76	4483.59
P53680							671.851	4170.49	1577.83	5104.71		3435.14	2804.68	5770.72			1326.1	1747.64	1955.25	1457.14
P53794															2541.86	1616.67	1204.96	1002.45	983.648	1727.38
P53801										1464.01			2394.08		1367.21	3816.98	3778.19	4268.33	5033.21	7111.05
P53804	3949.35	6210.14			6472.73									1417.33	1498.68		982.843	1123.64	1040.42	1561.48
P53985	7771.33	5417.91	9592.91	9997.83	3466.42	1783.51	4130.97	3035.89		3280.55	2189.27	997.73	4636.26	4216.09	5013.7	5839.56	23613.9	23657.4	24873.6	21507.2
P53990		11706.5								2991.11			6454.56	7645.99	5452.84	4481.72	13638.8	12396	13183.3	13431.7
P53992							935.007		3549.74	3029.41			1376.4	1668.33	1087.86	839.541	1695.97	1399.31	1474.53	1694.78
P53999	38042.3	34768.7	54613.7	47885.7	16896.9	15234.3	16395.5	20037.5	19955.2	22503.3	17461.6	25077	26796.7	26790.9	27191.5	28554.5	94961.5	78619.2	82465.8	83415.8
P54105																	4881	4696.45	6174.31	5660.57
P54136	9703.65	9326.18	15286.4	16640.6	7901.65	8254.25	6976.68	6478.5	4485.53	7193.07	5073.18	4907.14	3290.41	3109.12	4595.26	3937.31	2754.27	2371.7	1992.21	1335.27
P54284																	1123.08	964.919	551.784	571.022
P54289	19039.9	23013	65766.3	72705.6	14455.7	12708.3	13529.3	11865.2		3946.63		4414.23	8626.29	8283.79	7137.41	8162.09	9515.33	8075.6	8334.6	8069.53
P54577		5009.16								6394.74	2511.64	2888.55	5199.83	4573.46	5210.05	5658.56	3545.58	2194.91	2456.56	3014.17
P54578			8635.22	8608.01			256.752			4999.52			4222.38	3159.49	3440.36	3884.77	3801.99	3757.67	4540.42	4266.33
P54619																	371.009	206.636		441.09
P54687										3151.1			5880.3	4017.86	3760.53	3588.41	5823.44	2846.58	3796.81	4208.19
P54709	9818.24	10052.5	28611.6	27298.5	5980.92					4809.92	3144.08		14260.9	13959.3	13421.5	12312.8	35724.9	30729.9	27765.2	32940.5
P54725																	5495.92	5434.37	4866.86	3817.1
P54727	2718.31		9428.38				1449.68			4935.68	3904.7	3318.38	4467.4	3766.88	3933.63	4102.27	11963.5	11978	12249.1	11682.2
P54750																	1006.29	914.037	1450.66	740.616
P54753								1093.51		1538.3							6302.17	4122.4	5038.84	5446.78
P54756																	1117.67	792.538	830.206	891.442
P54760					2584.33	3928.35	4701.05	8627.15	1672.22	3775.58	3143.08	6286.99	1887.14	2190.13	2134.3	1785.14	1125.1	1381.07	1270.84	1752.23
P54762															565.42	597.32	961.213	834.698	1068.88	917.953
P54764					1290.98	1228.66				178.102	1348.56	982.01	731.694	1416.96	1211.52	1269.49	3228.07	2195.44	2899.47	2658.7
P54803													2976.89		1814.08		788.97	1875.73	657.058	316.453
P54819		5490.23								1350.33			2178.38		2709.46	2006.33	2605.39	4307.33	3149.42	3271.39
P54826																	6007.12	10976.5	7124.48	8463.9
P54868									10829.7	17820.1	31113.7	30984.6	18452.6	15699.8	16824.1	15279.1	12552.2	12922.6	10686.7	14071.2
P54920								890.81				1862.59	8289.85	7348.45	7547.2	7848.22	10530.2	9178.77	11235	8864.74
P55000																	980.882	1932.96	1235.05	1863.33
P55001			1219.09		1575.86					18749.7	4198.01	4488.97	22372.3	22193.1	21950.4	23389.9	8975.22	13052.9	11100.3	10680.2
P55010	15931.4	18360.4	27825.4	35606.5	6693.83	3709.87	7100.65	4004.29	15859	11730.5	10258.7	9172.45	13133.6	12570.6	13927.3	13139.3	26498.2	21769.3	25078.9	24976.7
P55011										2146.13		4572.21	2717.52	4237.1	3448.32	3482.28	19240.7	14023.1	16896.4	15948.5
P55036		7799.13								3813.16	4396.72	4289	11242.2	6626.03	8026.94	8479.25	9175.14	8167.83	8277.38	7462.05
P55039										1780.51	299.781		673.497			1182.8	412.461	475.948	506.586	305.043
P55058	6712.3	9477.93	52818.6	72172.4	8571.4	8947.78	11916.5	5255.38	23950.3	27739.9	13777.2	15224.6	23663.2	19332.9	22698.8	22480.7	26721.5	29481.7	30755	26414.3
P55060				11133.4	5790.71	5225.7	3756.08	2229.88	3950.68	5685.34	2795.88	1867.89	2034.31	2312.05	3278.56	2679.76	3853.73	2627.62	3490.15	3432.87
P55072	46715.8	47556.6	74149.3	77393.4	60849.4	64709.6	41335.4	26927	27030.8	51462.3	14932.8	13764.6	25268.1	25967.5	24417.8	24077.6	40648.9	37169.9	37600.6	34872.8
P55081										1913.66	1263.24			2011.31			3627.16	2481.8	2551.28	3001.93
P55083	11175	13277.6	36293.2	30115.4	11761.5	8959.82	9032.79	5697.33	4293.8	5508.38	7321.54	4331.5	13558.5	14598.1	14406.6	14074.9	2678.4	2473.83	1974.99	1501.81
P55084									4408.13	3993.6	3983.23	5150.41	2911.46	3001.39	2771.5	3044.72	1038.74	744.021	1564.16	1892.79
P55107															3490.71	7462.34	8944.15	13159	9754.59	10944.2
P55145										2680.75		984.488					1443.97	1569.46	1521.07	1589.62
P55157										851.945	1247.53	985.155	690.278		945.2	674.488
P55196										4027.45			5413.63	5428.31	4187.72	3378.89	6357.03	6302.18	5979.54	6396.56
P55209	9662.72	10034.6	12922.4	10415.1	4700.22	4520.34	5933.37	4514.08	14662.5	22478.2	13499.6	13786.4	29112.6	28405.1	28325.3	27773.5	52229.1	51498.9	52187.5	50255
P55210															1353.6		1298.12	2833.24	1682.53	1909.08
P55212							2847.17			1438.13		1877.82		860.445	1352.92	1267.54	1839.36	2038.08	1654.57	1976.67
P55263		6629.56	26412.5	33807.4		3494.93	4309.34	5503.78			3340.83	3954.83	5791.64	5259.61	6383.29	5633.3	7489.04	4893.29	5435.74	6035.1
P55265		4503.19			2382.87	6642.47			1700.09	1404.34	4176.56	4627.51	2801.88	2187.74	2046.72	1615.76	835.588	620.064	862.336	965.158
P55268							17776.2	26702.5	142484	157480	22912.9	23356.3	23656.8	21119.6	19789.3	19796.7	9084.11	10110.2	10289.6	10066.2
P55283															7050.37		3304.34	5661.51	4254.49	4759.11
P55285				6356.63	1679.92	571.714	608.825	703.763				853.472		874.754	763.629	453.064	182.992	801.166	398.521	920.18
P55327													1485.64				1611.77	1892.83	1598.36	1965.64
P55347;Q96KN3																	780.534	964.281	502.591
P55735									5548.14	6512.58		1346.6	2045.95	2067.45	2050.71	2177.41	2272.4	2552.21	2504.06	2543.71
P55769									3682.77	2378.84	2726.32	3386.31	4141.34	5932.37	4509.69	3562.78	3381.6	2723.76	2449.89	3085.61
P55786	4716.15	6447.1	14930.5	16024.8	3652.73	4143.03	4747.25	3985.59	4178.35	3242.34	2672	1917.58	6518.09	5887.46	5590.71	5471.48	12103.2	11808.2	12496.2	12973.3
P55795					4520.85	4895.21			1067.73	2266.48	3891.35	3381.75	2619.13	2573.42	2053.67	1970.44	1574.68	2216.22	1822.18	2122.86
P55884	12371.4	15202.1	24939.2	32605.4	9944.73	10288.5	5413.55	8540.03	13117.2	17443.3	11153.5	10914.4	8753.61	9840.49	9519.06	9199.35	15479.2	14045.9	15462.9	14957.8
P56159																	5846.2	9148.8	7310.83	9778.26
P56192	5042.45	5920		4933.51	4004.45	3000.06	3670.42	3332.83		2349.03	2146.18	2239.75	1892.84	1507	2099.67	1408.92	1638.47	1541.53	1820.74	1187.44
P56199	3721.02			8009.42										1046.79	1012.63	1365.85	4574.68	5069.47	4575.72	4910.64
P56211																	3772.57	5901.33	3785.77	4685.81
P56270																	699.366		613.082	424.834
P56373				111614									1577.3		1886.48	2030.96	10303.9	9142.81	9913.92	9610.48
P56381;Q5VTU8																	2322.47	2715.33	2192.6	1636.14
P56537	3847.12	4985.81		10823.1	3126.46	4879.81				3651.75	1786.42	4599.78	7563.06	7547.46	6512.8	6086.65	3824.98	3277.31	3123.02	3324.29
P56545		2551.53			3659.86		4216.06							1923.28	2709.01	1464.9	837.748	1035.62	401.418	770.779
P56703										1561.8	759.545		15965.9	16320.1	16385.3	16439.4	4962.27	6514.11	5149.92	5400.68
P56704										2749.71			1697.37	6870.2	2128.81		2492.44	3363.31	2653	2828.84
P56705										2584.24			4684.61	4318.28	4568.91	4751.27	2254.82	3756.04	3079.1	2827.58
P56706													4004.95	9501.58		2589.61	4186.53	3997.48	3927.99	4360.55
P56747	114689	131456	88374.5	83753.6	19288.6	26829.6	9363.44	6308.4		4540.47			2952.34		2732.72			1622.53		1919.49
P56749																	677.13	1481.22	2809.2	3056.88
P57076																	163.113	506.54	309.751
P57087													1794	2597.27	1746.42	1966.59	6915.79	5830.02	7160.49	8673.04
P57088										1506.07			355.661		478.717	588.301	1190.34	694.284	1200.52	831.795
P57678							8669.37		6559.35								21575.1	15718.7	19063	14338
P57721													837.665	1429.6	1527.67		1470.9	760.773	1438.2	1779.98
P57737														794.545			2018.39	1739.34	1891.84	2035.39
P58062																	2417.93	2565.17	2545
P58107						1478.25	1303.07		1556.94		1062.88	1164.09	3473.59	3187.46	2472.26	3277.87	696.798	965	672.29	921.351
P58215										8895.23		1467.42	2191.12		1985.81	2508.62	2216.25	2690.45	2641.12	3089.61
P58335				8562.15		1703.97	3279.18	2476.5		1032.91	475.646		1252.77	834.446	1091.6	1110.44	6234.72	5668.16	5010.19	4269.82
P58397											19857.3						1678.15	2394.21	2269.39	2358.06
P58546												4173.23	2230.81	3989.03	4382.04	3155.33	5639.32	4596.05	3686.61	4171.25
P59190	18737.1		35829.9	38683.4	11849.7		9944.06	13066					47214.9	48400.7			6479.8
P59665;P59666					10759.3					8080.89	8964.38	8400.95		2999.58			3065.52	6371.6	4870.14	6753.18
P59768		2122.61								4382.24	1944.49		17477.7	19171	18695.1	21814	10633.1	10561	10729.6	10012.7
P59998		3252.34			3639.63	1308.77	2282.55			1443.81			3126.18	2762.54	2633.24	3848.35	2285.59	2221.62	2332.89	2144.86
P60033	48839.9	61932.4	165675	210977	34529.3	32168.3	29953.4	24032.4	21735.8	16659.6	27355.8	29291.2	52960.4	52951.8	58379.6	44399.9	63835.2	41908.6	79105.7	77637.3
P60174	21848.8	24311	52644.6	56195.8	14102.9	13107.3	9959.55	10457.7	20176.3	13382.4	13759.8	11452.9	45725	47482.5	46505.9	47325.6	66080.8	74927.8	79324.3	78237.8
P60201									4543.68	4938.52	2279.93		2559.66	3623.97	3262.93	3452	14152.1	14641.9	12679.5	15368
P60228	9982.55	7310.59	14333.2	90763.8	7686.15	7753.52	8270.63	8161.52	4465.82	12719.5	6215.55	6707.84	5623.06	5562.86	5930.87	5838.47	8245.76	5904.39	6286.04	6751.98
P60331;P60369;P60370;P60409											2362.2	1966.47				1208.05	1920.41	3269.56	2261.87	2327.41
P60484																	662.34	705.19	772.523	687.809
P60520													1258.17	1035.92	1302.04	807.27	3817.72	5002.38	4265.67	4262.33
P60660	33340	27985.8	47486.2	52191.2	24424.3	24199.9	15258	17785	15581.7	11013.4	15002.7	16418	20185.1	20331.2	19639.4	19637.5	20852.2	17798.1	18789.7	20321.5
P60709;P63261	624140	676649	1714860	1870220	348300	354389	239588	189786	197461	246535	209209	216494	614856	603381	643462	637561	219685	262295	291427	245061
P60763										1357.23			3875.57	4107.43	3391.95	3139.44	3322.2	3553.79	4007.34	3186.71
P60842	15939.5	15663.2	26130.5	6797.25	5776.46	7257.28	6058.03	3624.6	10893.6	5882.36	5809.2	3316.03	6250.26	6483.05	7595.36	8464.18	4821.21	5208.59	5123.2	6230.02
P60866	28430.7	26957.4	11541.8	17880.7	20758.3	19841.5	31563	14879.7	24780.5	17624.8	15976.6	17808.1	34582.9	42744.8	39055.2	37554.9	52331.2	43524.7	48048.1	44221
P60880													2450.47	1774.53	3752.01	2957	11646.3	13419	13931.2	14615.4
P60891	4864.31	5196.38	9690.82	13047.6	5144.33	7030.06	5570.85	3992.79	4296.89	7991.12	5324.27	5834.98	14263.7	14199.4	13548	14041.2	5442.28	4895.08	5661.46	4676.27
P60900	19226.6	16682.2	37185.3	39375.4	17192.7	23506.9	12084.8	10128.4	12962.9	30304.6	13200.5	12898.8	17939.5	15836	17124.3	19009.9	13738.8	15263.8	12637.7	11346.8
P60953	11875.2	10460.4	28060.7	25908	7996.08	6615.85	5465.29	1657.64	8987.71	9456.68	3657.77	4065.25	12900	14624.1	15981.4	13682.8	18021.2	21304.2	16732.2	17164.2
P60981	6583.63	10391.8	22338.6	31231.2	8155.82	3759.76	7944.51	10340.6	6161.52	4086.3	3249.49	3882.29	6130.68	6314.1	4280.16	5996.83	5560.85	6575.89	2067.89	7209.57
P60983									2865.09		3334.57		5607.15	3801.66	5951.73	4869.93	12112.2	13372.7	14123.4	16501.2
P60985	3744.56	4628.16	19983.9	21147.9	4978.72	5435.24	3020.11	2016.99			2426.5	2647.28	2570.62	2629.49	2922.37	3309.58				257.109
P61006											1766.66		2021.92	1158.98	863.164	857.023	807.046	363.838	488.321	929.599
P61011							997.244	2243.65		781.908	3218.93	1496.96	1694.13	1492.8	1376.22	1474.65	1382.91	859.341	989.65	978.013
P61019			15021.2		5365.24	7517.67	4684.4			2710.96	656.19	3122.21	6529.2	4767.54	5624.17	6000.35	6893.02	4676.58	6158.6	4764.75
P61020												473.654	1505.5	902.682	1183.01	867.455	1548.24	1585.37	1596.54	1364.19
P61024																	1068.31	1025.82	1012.56	1596.81
P61026	4909.87	6028.71	28758.2	17585.2	5580.02	4027.68	4223.79	4875.17	4660.9	6880.27	3635.36	4484.56	14537.6	14769.7	17665.9	16887	49974.4	41387	41196.8	43764.1
P61073																	2589.87	2119.12	3001.67	2680.19
P61077;P62837	1653.1	1196.85									1928.12	996.591	4346.37	2195.32	2963.97	5623.95	1375.54	1021.87	1226.8	391.544
P61081					4203.5			1779.84	2425.27	2724.21	3173.21	4979.12	11302.2	9584.58	11993.4	10068.5	5567.71	4001.17	4289.49	4146.31
P61086										1243.41	1999.91		1969.33	1446.64	1253.35	1482.75	1903.51	1768.31	1875.84	1954.39
P61088	29673.2	33907	60399.5	72035.4	31071.6	21560.3	24898.2	21450.6	26543.8	23396.4	17703.9	19281.2	31235.9	35628.6	28728.6	28017.9	20523	23489.1	22633.8	28048.4
P61106	7112.06	7520.22	8469.43	11999.3		12163.9		4094.61	9205.27	6566.14	7698.15	8128.09	10471.1	8732.04	10693.9	10187.1	5577.28	4278.08	3771.9	4727.06
P61158	4109.01	5338.6	18618.1	15918.7	4111.4	4770.36	4984.74	2749.41	3859.26	4387.14	4005.25	3558.13	6912.42	7088.35	7327.26	6794.7	7146.09	5991.41	6671.94	6150.68
P61160	13799.7		32778.9		8462.03	5280.21	4132.85	5965.67		4144.12	8279.29	2372.96	4373.82	5414.32	4364.04	4749.53	3196.95	2620.31	2559.8	3237.45
P61163	20360.5	5366.04	20763.8	29716	15746.8	9673.44	10099.5	6208.62	6071.84	12106.9	9168.57	7484.67	15919.8	17275.2	15639.1	15749.4	7662.79	5366.22	6579.23	6037.56
P61201						2494.32				5537.63	2658.03	3165.86	3592.94	3789.26	3620.62	3313.57	4827.72	3365.41	4309.71	4411.79
P61204;P84077	5604.61	5073.2	14217.8	19732.8	5796.51	4929.96	9554.26	8712.67	12647.3	16782.2	10447	11708.1	29146.8	24848.9	22500.1	22273.5	20736.1	13697.5	19180.1	11621.1
P61221	4652.04				5165.06	3467.11	2829.38	2836.44		3659.9	3276.48	4152.62	3402.91	3066.22	3637.3	2628.15	2605.53	2689.79	3025.36	2817.01
P61224	35610	40128.9	80981.7	81036.9	22395.3	22637	21079.4	11298.5	12881.2	12567.4	11434.1	11818.2	23596.3	24835.8	26010.2	26365.3	16280.3	13206.3	15952.2	12155.1
P61225		5655.91						2589.17		1614.91	1631.19	903.32	3037.98	3914.07	4691.07	3607.9	4437.85	4192.39	4531.81	6810.73
P61244																	1935.84	1202.17	2313.2	1812.02
P61247	39968.3	39417.8	65171	76012.4	23169.9	24758.9	22300.1	26167.4	20478.3	30482.3	38326	37020.5	64865.7	58748.7	57110.9	57626.1	39625.2	32619.6	35491.2	46925.5
P61254	8318.29	9701.43						36226	50571.1	19960.5			14835.4	17437.8	15647	14505.9	26757.2	27332.3	26434.8	31930.7
P61266															21043.3		13520.2	11804.9	11687.7	10604.5
P61289	8980.53	8243.27			4622.26	4247.77	2927.15	2310		2387.06	1582.16	1369.86	1830.58	1955.13	1659.3	1691.65	1812.52	1603.48	1581.86	897.844
P61313	53965.5	65624.5	23478.1	28609.6	17541.8	19417	51710.2	41984.3	40214.1	27671.2	16443.4	20926.2	14420	19418.3	11675.8	14413.2	46675.1	29283.2	38897.9	32335.1
P61353	44095.4	42844.4	61869.4	51847.9	8715.45	8620.12	6694.99	15373.8	22629.9	25472.2	19771.8	19068.7	47887	50767.1	45523.2	46502.7	70616.1	62571.2	63960.9	52099.9
P61421								1738.7		2386.59	3731.36		3345.36	3305.14	3508.5	4522.34	2749.48	2359.94	2268.53	2677.52
P61457					63099.5				18666.7	18893.8	27462.3	26028.2	14114	16264.8	14737	13029.8	11551.8	21370.4	10832	20143.3
P61513	8823.17		3261.03		5453.07	4593.51	2820.19	7558.56		5731.96	4001.13	5286.87	3582.33	8016.41	6505.86	6630.59	5761.7	5721.78	5693.69	9338.18
P61586	17990.6	24340.1	32587	23086.3	6935.5	6083.58	8964.54	8533.41	8896.63	21248.2	11748.6	12797.9	54363.4	55517.4	50921	50372.9	31935.3	37575.1	34136.8	42162.1
P61587																12876.4	3288.05	2373.09	3483.52	3511.88
P61604	7434.41		6634.16	10035.9	2117.43	2253.99	1664.63		13806.1	7995.91	17501.9	18809.3	18076.4	17234.4	18601	17575.8	13499.5	16907.2	12716	8854.44
P61626	42827.2	34587.2			81382.3	79921.3	62706.7	85195.4	44103.6	5809.04	22226.3	20269.1	22347.4	22778.5	22357.5	17630.6	18397.5	32872.2	18433.2	26920.2
P61758		2748.12				1272.17	926.736	1005.84	2061.26	2847.71	2107.72	2302.17	8460.82	9317.51	9412.14	7498.58	5501.68	6164.57	4505.22	5414.51
P61764	7365.71	2165.11	54344.3				8986.02			1619.16	1981.36	5643.41	7989.35	7021.82	6642.47	5829.48	19336.7	19065.8	21094.1	24617.2
P61769					3414.61	4154.16	16097.4	22892.6	30263.8	5796.79	3892.35	9286.15	3183.34	2421.6	1262.37	2492.6	1905.76	2104.64	1417.62	4093.56
P61812																	12993.2	19351.9	14379.6	17498.5
P61916					1221.17									845.414	1069.72		1235.7	2742.19	2008.21	2532.47
P61927																	4147.01	3993.49	3902.49	4789.9
P61956										4750.17			8247.05	7117.1	6508.69	6472.08	34479.8	35374.9	33104.4	37233.3
P61960			27695.8							2203.95	2422.5	3773.39	3823.71	2972.93	4077.84	3362.7	13882.6	12089.8	10316.5	8161.95
P61962								2398.69	4873.48	7276.77	3178.51		4351.3	3488.46	3249.76	2648.75	1076.22	2026.38	1219.49	2073.56
P61964	1324.32								3435.14	6763.6	3152.46	3220.52	3376.48	4204.92	4079.71	3402.14	2298.31	2923.48	2181.62	2593.64
P61970	7007.75	8103.6	23120.6	16566.7	9806.1	8184.36	9899.96	9755.24	8974.48	25003.7	18637.7	21292.9	35801	44603.6	38226.8	39648.7	31137.7	29420.1	32062.6	25156.1
P61978	17646.2	24056.7	17682.2	23408.7	16594.4	16886.6	11896.1	7972.91	25031.3	18795.2	33268.9	32194.6	50376.9	52800.3	50467.2	48350.6	58183.8	61044.4	59335.2	68975.5
P61981	10823	8419.19	6683.48	26008.2	9678.35	6627.63	7072.52	5566.93	6004.2	9599.72	7683.06	6838.13	19852.5	22524.6	18748.5	18862.2	52866.2	44832.9	48355.5	47082.3
P62070	9939.08	15151.8	27295.3	20630.6		2810.99	2647.67	2625.05	10950.8	4048.26	2838.01		9359.33	8320.28	8062.31	8859.03	12488	8897.62	11599.8	12843.7
P62079																	5276.19	3249.51	4408.65	4657.48
P62081	12815.4	14853.6	16240.6	17417.8	8284.09	8958.73	5889.27	5418.5	19587.6	17786.5	26495.1	24992.7	52096.3	49615.9	48325.9	55996.9	25269.4	33745.5	33941.4	39264
P62136	5020.13	5266.57	3788.41	3321.88	4196.71	5345.66	5051.87	2774.53	3842.74	4751.17	4477.92	4625.6	8700.82	8708.81	7661.16	7921.72	15106.9	10887.9	14338.7	12510.2
P62140										3193.18	2320.63	4021.8	4502.15	5012.66	7449.46	6182.58	12057.6	11115.5	7383.52	7565.76
P62166															667.914		1669.86	1436.75	1527.7	1701.83
P62191	7764.28	5158.13	14772.4	12284	6107.36	6441.82	6383.31	5247.33	4946.93	9252.16	7586.01	7168.77	9982.63	7550.11	8937.1	9116.92	7382.15	6337.89	6775.78	9905.39
P62195	6837.56	5552.55	8751.59	10927.5	6588.87	6843.03	5198.64	5637.87	2777.57	7372.67	7140.22	7004.67	9682	8269.15	10261.1	10789.2	6816.33	6027.29	5578.78	6361.65
P62241	100904	91217.9	64418.5	68213.5	30620.4	37586.5	38265.6	30054.4	29601.6	25807	33632.7	32241.6	31356.8	30790.4	31422.3	27570.3	81779.8	70093.7	86340	83133.9
P62244	15127.8	14760.3	19298.5	20965.7	19554.7	20575.2	19552.2	24699.5	20980.4	27244.5	19430.2	22832.8	24611.7	24402	25639.8	26985.8	22624.3	16130.6	22672.8	24083.5
P62249	39133.8	36656.2	45107.3	44571.9	37670.2	30902.9	27396.9	21378.4	43856.9	51919.9	29129.5	31076.4	59157.5	54507	54723.7	55486.6	73779.2	52045.1	60138.5	53614.9
P62258	63981.3	63464.3	79379.7	98967.2	52432.1	52119.9	25029.5	29046.3	36581.7	65800.3	52059.6	53825.6	87438.9	91166.8	91532	96294.2	317338	303269	262969	321015
P62263		4885.78			15822.8	6745.07	5779.03	5930.95	48632.2	20268.5	22308.6	21497.6	14564.2	25140.6	27252.9	17855.7	81376.2	62854.4	73836.2	69907
P62266	5468.21	9561.39	5421.79	5075.55	2483.42	3052.43	4076.37	4737.88	11530	12831.7	14554.5	13888.1	24298.5	26781.6	28312.4	24031.9	56052.2	42786.7	41416.3	43852.5
P62269	8790.98	14550	35749	16893.5	17664.1	13067.5	13987.9	17533.9	34143	55698.9	23969.8	22415.2	114060	112602	104812	99447.7	81835.6	74413.4	77598.4	67194
P62273					2713.17				10826.6				4362.8				3850.8	3590.9	4633.43	9840.93
P62277	24307.6	26130.1	41364.7	46101.9	33245.1	41256.9	20001	19450.6	48991.7	33422.7	26067.3	26944.4	87771.6	84748	86382	87077.1	55225.5	34620.2	38151.7	35099.9
P62280	27786.4	28543.1	46890.1	33156.8	18794.3	18798	22762.4	23391.9	21341.6	29001.5	25366.6	23090.6	26611	30022.2	27554.4	29083.5	73917.4	50647	64780.8	50485
P62304	18130.7	13372.2	23610	27728.1	21830.7	24294.7	17171.8	12184.7	43727.4	58763	60135	64072	46219.6	42044.9	41187.8	40894.6	31658.8	27321.5	14488.6	22167.9
P62306	1774.79	3805.32	4635.49	9498.83	1762.85	3501.39	2158.45	2164.61	9661.23	12337.9	10601.4	8451.22	2815.48	2760.78	6665.5	6239.74	42980.5	28362.8	39371.8	34937.3
P62310	2011.05	2848.21	3756.81						2060.24	1168.37	1957.57	2229.95	2947.41	2539.7	3624.32	4266.15	7042.29	11091.6	7924.16	7559.77
P62312					12373.8					12226.9	6389.01	5863.24	25552	29051.6	28393	29806.4	29741.9	25001.7	27434	22029.2
P62314	15988.8	14984.8	21137.2	19640.5	13202	16533.9	13020.4	6415.18	30422.2	27483.3	40115.9	39656.2	32027.9	32883.7	30729.8	28922.9	100389	100772	94598.3	86744.7
P62316	6222.97	6011.19	40645.9		17999.4	8725.12	3932.23	6404.05	10432.5	31292.7	51980.1	42923.4	39978.2	36066.8	35834.6	34984.2	143238	141661	142087	158738
P62318	4941.43	10977.6	14164.4	17833.2	33678.8	24419	10220.2	7658.43	63620.5	35646.5	57361.5	69657.8	50845.8	58984.8	58614	59828	150828	217218	276149	246413
P62328																	82415.9	53812	91575.9	93434.3
P62330							1233.79								2824.94	3887.87	4043.48	3407.59	3288.89	2894.63
P62333	7707.23	7997.98	13658.3	13685.5	7393.48	9072.59	5887.53	5037.97	4115.08	8428.95	8078.34	7364.6	9228.97	8336.97	10331.9	10317.3	6658.29	5134.58	4366.62	6310.97
P62424	49173.1	46743.2	44700.4	45129.4	17421.9	18113.7	19069	25957.2	40735.1	25647.8	22005.6	19978.5	24546.5	27546	23363.2	22738.9	46505.2	42972.9	42625.2	37579.4
P62495				12260.9				2240.71		3212.25			5369.4	3638.62	6099.62	5392.97	5417.02	4761.15	5824.27	6091.47
P62633	6191.61					4987.76				743.73	2558.08	2932.58	2223.81	1921.54	943.185	1280.43	5753.88	5610.62	5516.45	6813.64
P62701	47066.9	53343.8	90116.7	81409.3	29889.2	28364.6	25527.7	28523.6	33367.3	49845	55127.9	49501.3	62539.6	70223.8	62901.1	62808.7	81098.9	61170.9	73954.4	68416.7
P62714														1195.58			1207.33	1131.6	1216.79	1495.28
P62736	70889.4	75439.6	177961	147071	76372.1	65097.1	39046.3	38709.3	13631.8	52052.6	53520.1	43527.3	91358.3	76134.3	90435.1	84229.3	8944.25	6478.5	1127.43
P62745										2469.74	2658.36	2128.17	14800.2	12182	11208.3	13914.9	14905	14866.8	14468.4	17520.9
P62750	26453.7	20051.5	37767.3	41633.6	5450.26	4307.34	8250.3	9406.31	58314.2	20674.5	32666.5	30294.7	36437.9	36094.5	35142.7	32761.2	20006	20607	18108.5	15338.6
P62753	61472.7	64925.9	40161.6	50693.1	22800.8	20922	40196.7	20638.8	33031.4	29461.7	35476.5	33764.8	21509.4	30478.8	28077.5	28827	50786	58801.3	51341.9	55353.3
P62805	1561900	1565640	2144050	1800910	1845160	2036590	1212620	1225630	1108130	540677	1344480	1328180	1591490	1655950	1679940	1659210	798506	476826	815559	832030
P62820	38831.9	34994.8	76711.7	62378.7	19469.5	17948.3	9574.82	6709.64	24622.9	21780.5	23654.5	21280.6	40896.7	41622.5	44720.1	41832.9	16833.1	13684.8	15678.1	13355.8
P62826	56827.6	63349	76888.3	104073	53635.6	51091.8	75183.1	86399.6	58588.6	62756.5	50308.4	53757	153029	144527	132620	151247	96965.6	84065.6	90328.2	72731.1
P62829	28810.8	17817.7	25085.3	25095.7	13159.8	12790.1	9627.3	8730.94	16401.5	20476.2	26151.8	26831.2	25688.9	21779	24806.7	26284.2	6824.52	8713.63	10233.1	17995.6
P62834	3144.57	12685.6					7044.91				3013.78	2491.67	3278.75	2294.91	3127.84	1973.98	4059.32	2356.41	2339.08	3126.44
P62841			4472.12	7084.49	1359.07		3310.54	9340.49	4567.56	4108.81	2211.52	4155.03	7828.83	7415.22	4419.99	6294.78	6887.26	6293.32	5333.75	5515.31
P62847	37825	40089.9	22066.3	28095.5	30041.9	27791.4	31053.2	25152.1	41393.6	31676.8	26678.7	28427.9	30898	32721.7	27044	31604.1	46140.9	36322.2	41118	38338.1
P62851	34622.1	40943.5	77491.4	68003.6	20476.9	19453.9	17152.3	13242.7	27353.7	16232.9	27697.4	24464.1	56892.5	58364.3	57386.7	60044.6	67414.9	62630.5	81715.8	84681.9
P62854	34925		23567.7	45226.2	14928.8	19672.4		14256.2	171793	34056.2	31840.6	35690.1	28755.2	72627.7	51493.4	48343.5	56089.3	38678.5	47258.3	27691.8
P62857								1622.73	10471.4	8981.14	4626.83	5706.13	7195.63	6725.33	6317.54	5245.29	16394.2	20089.5	18701	24653.5
P62861	9415.59	14313.4	60870.5	69970			7705.62	6997.6	32704.8	15501.1	24022.9	23322.1	15348.8	13184.5	14131.8	15279.4	36981.8	29448.9	36438.9	32378.1
P62873	26268.4	26776.2	28323.7	51836.8	9086.62	11161		10479.9		15956.6	17499	13305.3	93492	80055.4	64745.3	67131.4	304166	346445	305990	372402
P62877							145.515	593.306	558.142	495.534	228.36	413.168	306.208	440.615		146.708
P62879	43583.5	46863.9	27948	43728.3	12019.8	16177.4	13927.2	14103.7	17800	24814	28987.6	26859.8	148576	153849	139170	138883	447161	478791	443343	462606
P62888	37821.3	41186.6	25245.9	16759.7	7768.02	9612.92	7336.23	5444.81	35634.8	29507.4	14282.9	15757.2	31585.6	31552.1	33111.1	31383.1	54242.3	58000.6	65714	49292.1
P62891;Q59GN2										4115.46		5051.74	7277.56	6680.83	4070.59	6237.26	14481.5	14245.8	12143.3	12076.3
P62899	22117.5	19613.7	54741.6	73984.4	9094.99	9728.29	13140.4	11617.6	32724.7	24596.1	45499.6	42344.2	44166.2	34973.9	37916.1	35591.3	22586.4	28533.2	18692.1	17818.4
P62906	28606.4	27203	62513.6	90549.2	14787.1	11202.5	10977.6	16320.7	17829.5	38509.7	17022.8	17701	38077.1	40246.8	37500.7	37725.5	10271.7	6806.52	7969.71	5843.34
P62910	35223	58553.5	24581.2	25006	16948.5	23022.7	41108.7	45803.2	20031.8	13729.6	19446.8	15507.1	25928.2	26338.9	26385	26274.2	33354.2	29867	34950.7	36065.4
P62913	22165.3	20894.5	20700.3	33145.9	17933	19745.2	18203.2	15759.8	28430.9	27352.3	27193.8	27785.9	24777.1	28289.3	23172.3	26463.1	6913.58	16809.4	6350.41	20299.2
P62917	24517.3	20777.8	17164.3		7637.45		15425.3	15230.1		12214.7	11655.3	14755.5	14128.6	23209.2	30455.3	23505.8	23694.2	24166.9	20570.5	19552.9
P62937	178745	198176	338494	340545	94404.7	99881.7	101045	102197	116226	126346	87698.3	92050.4	483358	414405	463000	464574	728901	965676	805829	918498
P62942	4404.89			15668.8					10749.7				4373.23	7245.55	6745.7	5842.49	24163.4	29118.8	25578.1	22329.3
P62979	188875	200344	179035	228690	99466.2	86758.3	66763	66205.7	100113	68106.2	92448.9	75046	133367	110379	111604	127235	145319	90130	144468	250128
[truncated: 2,403 more rows]
