# Supplementary material for: Time‐Lapse Acquisition of Both Freely Secreted Proteome and Exosome Encapsulated Proteome in Live Organoids’ Microenvironment
Source: Adv Sci (Weinh). 2024 Nov 21;12(2):2406509. doi: 10.1002/advs.202406509 (PMC11727246; doi:10.1002/advs.202406509)
Supplement: Supplementary file 3 — Supplemental Table 2 [file ADVS-12-2406509-s002.xlsx]

## Sheet: Sheet3
Protein.Group	D0-4-EM	D0-4-EM	D0-4-EM	D0-4-EM	D4-10-EM	D4-10-EM	D4-10-EM	D4-10-EM	D10-14-EM	D10-14-EM	D10-14-EM	D10-14-EM	D14-34-EM	D14-34-EM	D14-34-EM	D14-34-EM	D34-60-EM	D34-60-EM	D34-60-EM	D34-60-EM	D34-60-EM	D0-4-BM	D0-4-BM	D0-4-BM	D0-4-BM	D4-10-BM	D4-10-BM	D4-10-BM	D4-10-BM	D10-14-BM	D10-14-BM	D10-14-BM	D10-14-BM	D14-34-BM	D14-34-BM	D14-34-BM	D14-34-BM	D34-60-BM	D34-60-BM	D34-60-BM	D34-60-BM	D34-60-BM
A0A075B6H7;A0A0C4DH55;P01624					41265.9	39229.1	78025.6	32313.2	53694.7	56929.4	83392.4	8750.58	45842.6	54760.1	23781.2	77807.2	11038.2	8889.55	22786.8	23722.1	4896.79					67416.5	82238.5	94497.7	69291.5	37389	35787.6	41890.3	16959.8	54861.9	35926.3	41193.7	26358.6	41523.9	46911	50844.9	39932.7	55956.6
A0A075B6H9																	4370.5	4426.96	5435.21	1941.63	1821.75					3102.38												5109.46	7481.62	12662.4	7794.96	5176.69
A0A075B6I0										2174.85																2174.02		6409.04	697.383									1266.51		3033.67
A0A075B6I1																		413.712
A0A075B6I9													2356.97				8391.43	6896.82	6989.42	2227.77	10890.6					5805.73	8402.89	8469.33	6983.87									14493.3	10288.4	5587.76	8971.96	9703.25
A0A075B6J9																										1015.36	891.858	970.998	988.586
A0A075B6K4																	4048.16	2783.06	2510.88	1069.96								20294.5	7473.69									2063.45	4753.93	4849.29	2372.26	4641.31
A0A075B6K5																											1737.04	3233.37	732.769
A0A075B6P5;P01615																										1762.04		16694.3	5070
A0A075B6Q5																					1803.63							2776.6	693.047											3834.86		4004.98
A0A075B6R2																	2599.13	1140.56	1989.81		4459.67					1809.66												3406.6	4368.75	3920.14	5688.8	4990.5
A0A075B6R9;A0A0C4DH68																	4408.35	3523	5703.23	1543.73	6928.56						3341.6	4962.04										8500.01	6923.71	6870.12	5706.13	8049.44
A0A075B6S2;A2NJV5																	1226.88	1388.66	654.056	587.558						2064.99	4084.92	7801.55	2046.43										2975.59	1594.23	1067.95	1226.35
A0A075B6S5;A0A0C4DH67;A0A0C4DH69																	4056.01	2569.91	4072.5	1019.16	2523.72						6435.17	9848.11	1408.81										6003.1	5278.92	7022.37	9457.14
A0A075B7B8					12548.5	15079	22502.4	17079.6		21739.7	23722.1	18284	11680.2	25995.3			9129.68	11519.2	13807.3	2194.37	20139.3					14444.6	6217.3	9114.4	11880.7	21210.8	24901.2	29024	6486.07	6609.03	19839.3			25219.1	18832.1	31297.5	20782.8	29016.9
A0A075B7D0									3407.99			8106.64			6045.39		9567.04	10889.5	8458.63		15244					17647.4	35809.3	22340.7	21290									22940.6	11949.6	5468.36
A0A075B7D8																										1747.33	1374.5		1242.12
A0A087WSX0																												675.939
A0A087WSY4																											1904.58
A0A087WSY6																					3766.84					2498.76	7222.4	7567.11	3491.66
A0A087WW87;P01614					19630.2	27967.2	37477.2	29740.3	28556.5	28135.9	23088.6	34094.5	28086.6	19188.8	29410.4	37471.2	26650.2	34578.1	39859.9	21687.8	29249.8					23230.3	22133	26922.6	17999.7	20887.9	27420.6	32151.6	27172	27284.1	32252.5	45915.3	30364.1	37311.4	32376.3	36325.8	33766.6	35036.3
A0A0A0MRZ8;P04433					15820.7	9877.3	41145.1	16554	22008.4	27419.1	44004.8	43756.2	22626.4	31415.2	39861.9	41853.3	8041.55	13899.3	30229.8	21216.8	11435					40421.2	54426.8	58274.8	35114.5	18092.6	17405.4	22747		18907.4	18006.7	44272.3		38111.5	28599.5	28518.1	26215.9	26491.4
A0A0A0MS14																										455.602														2098.52
A0A0A0MS15						9180.77	3630.16	4869.78	1637.09	6883.54	3230.96	5455.09			1799.08	3706.98	7981.94	7891.43	6346.85	1580.25	13606					3508.63	6395.84	6579.33	5243.75	4095.28	4148.33	8909.17	6275.47	3980.25	2483.2	15186.7	5131.08	8006.27	12475.6	17340	17777.4	14639.5
A0A0A0MT36;A0A0C4DH26																										527.635
A0A0A0MT69																												2461.12	2617.14
A0A0A0MT89																										742.861	2301.24	2693.72	2554.63													1829.17
A0A0A0MT96																										1558.61
A0A0B4J1U3							1973.49			2409.69	1057.02	1363.93	415.533		828.057	822.119		1276.93	1280.02		2416.16					980.619	1343.44	1931.41	882.873		1274.91	1764.58	1614.38	1511.24	1402.99		1586.11	1023.89	1227.79	1129.53	1569.84	1214.78
A0A0B4J1U7																				562.952									737.491
A0A0B4J1V0																	1509.53									732.854
A0A0B4J1V2																										1415.28		2173.89	2308.98
A0A0B4J1X5																	4283.62	7058.02	9028.52	3585.65	4067.14						1473.73	4621.46	2141.48									17843.1	7885.49	3822.66	3661.85	4551.27
A0A0B4J1X8																	2966.1	2304.51	3622.6		3632.84							1655.09
A0A0B4J1Y9											47131.9				33082.5		2346.38	4895.95	7256.5	4282.91	4195.29					3860.1	7960.1	32881	7324.1					7375.26		51262.8		13330.1	9445.55	12050.7	25838.5	11473.2
A0A0B4J2B5					44411.2	61854.8	58857.6	62243.7	65558.7	89054.4	73373.7	87453	41007.5	59983.8	59639.8	68954	10022.6	24473.8	21107.8	14871.3	27339					82338	120474	106220	87833.7	66505.2	90145.5	77560.1	73052.5	71221.8	89526.4	123235	100091	26195.6	55140.4	35547.5	79240.2	48131.2
A0A0B4J2D5;P0DPI2																		1186.09	734.155		1389.07					775.069			549.869
A0A0B4J2D9;P0DP09																										218.29		3614.9											1568.76
A0A0C4DH24																		509.853
A0A0C4DH25									9547.7		9349.5		7476.1	9633.73		6736.5	8705.52	4279.14	6087.27	2811.66	9434.52					10125.9	14735.1	13458	10476.4					12175.6					5797.07	7351.76	6668.77	6140.53
A0A0C4DH31																												82.6294	0.943796
A0A0C4DH35																										640.645		2435.67	1021.4
A0A0C4DH36																					2452.57					2987.24	3282.27	2476.64	3133.18										3231.22	4844.25	4077.47	4663.92
A0A0C4DH38					1028	5304.1	9697.31	5677.16	5496.03	6170.09	8083.71	6921.38	7195.04	6267.06		2069.98	4132.92	1585.21	3272.38	955.035	4494.5					4707.5	9614.45	5870.3	5419.16	7228.91	14031.6	9777.64	12205.3	8521.63	9927.61	18419.2	13623.1	5059.93	5384.75	6801.2	8914.11	8264.31
A0A0C4DH41;P01824;P01825;P06331;P0DP06;P0DP08					9867.23	14434.4	5805.48	8534.17	6735.05	6517.03			12991.6	5106.76	3830.8	7521	3697.26	5787.98	6002.85	2113.19	5691.99					5227.55	16586	11724.8	7869.49						8137.88			15302.3	10235.5	11731.1	8511.64	12784.5
A0A0C4DH43																										5536.85	9276.71	14866	6270.81										11139.9	13928.1		15799.5
A0A0G2JRQ6																	3271.95	3059.67	3038.2	2448.24	3688.64					5411.63	3445.93	4829.67	3496.07											2736.4	2524.44	7272.35
A0A0J9YX35						3798.05	3347.69	2721.18		4624.56	2970.33	4039.62	2217.05	3056.14							1714.43					3205.91	3304.69	1024.08	2583.88	3189.19	3256.3	4229.83	5803.12	5099.59	6970.39		6717.54	2203.58	3966.11		2780.84	2598.13
A0A0J9YXX1																	2369.45			1105.2																				5863.73
A0A0J9YY99					2063.52	2195.18	2711.84	2345.84	1176.5	4347.58	4419	2315.6	2924.75	4106.05	3099.79	4349.78	2465	1963.05	4644.83	653.225	1531.4					1166.61	1349.68		986.477	2693.14	2241	2405.08		2176.97	2710.37	1987.78	2978.43	3207.33	6449.96	5136.71	8535.89	5996.24
A0A2Z4LIS9														3721.66			23367.5		16863.8	5714.19	8220.25
A0AV96																										1281.63			1007.6
A0AVT1																										4195.22			3184.97
A0FGR8																										481.104			730.052
A0FGR9																										476.936	177.412		263.712		522.546
A0MZ66																										1451.52			1030.72
A1A5D9																										2752.66			2147.89
A1IGU5																										920.732			424.107
A1L0T0																										803.528			664.566
A1X283																													382.595
A4D0S4									127599				218053																	72430.5
A4D1P6																										767.285			862.638
A4D263											611465	238572			395014	151907
A5D8T8																				4328.82
A5D8V6																				2221.21						620.742			768.822
A5YKK6							3062.11			995.452		2552.51	700.96													4144.22	8700.22	2240.82	3259.65							2039.71
A6NC98					10396.8																					1944.44			1874.86													31000.7
A6NCC3;F8WBI6;H3BQL2;H3BV12																										4498.61
A6NCE7;Q9GZQ8													16298.6	8420.21	8583.35	6788.45	12754.6	14416.7	16754.5	7708.37	18724.6					2604.24			1170.7
A6NCN2																											4119.8
A6ND36																													512.589
A6NDG6									1569.8				4141.28	3574.49	6732.49	2735.45			1609.62		3376.59					1172.05			1059.43
A6NDU8																										573.373			293.291
A6NE02																	7764.61	5626.06	6497.33		6050.91																	3475.22
A6NEL2	488034	382436	3321980	442383	78862.7	139337	155086	178859	123517	224514	44574.1	182444		121641	144038	193697						406551								91115.7	259207			179531	235264		141124	57788		124945
A6NFQ2																										2598.69			1847.94
A6NI72;A8MVU1;P14598																										749.491			599.514
A6NKQ9;P0DN86;P0DN87;Q6NT52												404.06					640.814	2235.59			2344.13
A7KAX9																										2436.08			2007.26
A8K2U0							2157.55				9526.19	6517.54	12274.4						38734.4	5425.82						29728.2	2427.43	1738.62	24186.2	3505.81
A8MTY7;Q9BYP9;Q9BYQ0;Q9BYQ3;Q9BYQ4																																						1191.42
A8MVW0																			1854.97
A8MWD9;P62308													2102.48		58729.4		3563.28	5293.14	7018.85	1154.42						12937.3			17549.5
B3EWG3;B3EWG5;B3EWG6																										6667.29	229.691		4872.32
B5ME19;Q99613															1687.33											8689.2			7209.59								4125.07
B9A064	55771.5	22962.5	25103.1	13072.2	127344	173376	124854	116262	110111	173212	213406	163382	67395.8	144814	138633	142475	140276	112849	139593	38789.8	112742	11986.3	15353.8			38229.3	378814	362607	105374	103171	135105	222253	175254	152152	158147	170040	175631	153648	143765	141659	169636	162954
E9PAV3									1439.51				2805.3	3297.3	3448.97	5579.7	2261.24		765.814	2197.63						13285.9	1278.57		8559.81
E9PQR5;F8W1W9																	72326.8	55184.2	65281.5	66042.4	24576.6								11665.3									56372.4	66727.1	66615	42549.4	35509.5
E9PRG8																										287.772			301.818
O00116																										486.869			302.197
O00139																										1220.63			595.847
O00148																										1486.81			695.628
O00151																										2477.38			2590.85
O00154																	1026.45	2556.65	691.24	614.324						7878.16			8783.73
O00159																										2639.53	204.442		2288.23	340.336
O00160																										733.039			496.918
O00161																										520.221			603.263
O00170																										2139.09			764.776
O00178																										1505.74			744.617
O00186																										1334.7			1111.17
O00192										11933.2							28643.5	51766.8	212104							550837			479583
O00193																	2348.31	3123.42		1180.69						3022.79
O00194																										3888.05	492.881		4179.81
O00203																										2339.15			2484.64
O00204						15554	29289.2																			11863.2	266.623	44731.4	16743.8	25039.8									7272.34
O00214																										1543.44			879.212
O00217																										4556.17			3882.65
O00231																										10011.1	1051.42		6641.1
O00232					246.097													18596.2								7242.5	356.508		5304.79
O00233									2033.77				2080.37	4056.15	1423.66	3726.14	1333.51	1545.36			1639.34					1119.48			809.342
O00244													2866.98	3377.07			1463.22	1916.78								1842.09			707.953
O00264												1135.46	4133.42		3470.68	4444.88	8489	7717.44	10944.9	3961.37	4875.64					1069.44
O00267															389.797											1291.48			1100.45
O00273													2963.28													822.654			980.238
O00299													4591.84				5569.33		3396.62		2310.77					14482.9	9957.31		15048.8	21644.2
O00303																			2186.48							11364	1178.07		9821.29
O00391										3919.91	5123.27		2025.28	3547.29	3369.2	4687.29	2469.57	4695.78	5739.13	1977.21	7553.99					2855.03	1311.96	921.565	2254.9
O00399																										2039.38			2058.37
O00400																										151.815
O00401																			4910.84							1488.37			1438.29
O00408																										1738.11			843.479
O00410											937.513	3023.71	3602.03	2868.01	4245.66	3853.54	3148.43	4757.41	3868.12		2931.91					2399.28			1589.15
O00422																	9171.59	22297.5		7131.39	15032.5					2204.22			2115.87									22941.4	14100.7	31252.3	16475.3	10293.6
O00425																																	1119.24					828.562				888.049
O00429																										2176.32			1679.86
O00442																										304.577			195.648
O00443																										1311.47			1554.04
O00451																					4585.82
O00462													2202.21	1334.91		892.584	1678.62	548.129	818.078	165.631	1419.43					494.622
O00468									8882.53	15633.1		9900	15588.7	26940.5	30414.6	21363.3	23177.5	27368.1	30245.3	7300.31	33619.2					1490.43
O00471																										307.981			576.248
O00479																	937.574
O00487																										5409.33	5267.18	1094.93	3820.02	4404.52
O00499																	462.538																705.087
O00505																										2430.32	173.484		2329.11
O00507																										485.366			322.458
O00515																										6634.9			4748.08
O00534					15487.2		14059.7	12859.3	10953.8	15547.1	19121	13433.2		14731.8	12657.7	13078.4										2395.82	4298.04		2634.7		6625.46	5228.48		7907.42	4153.57	8591.34		9886.91			8664.01	8539.79
O00560																										396.486			384.566													1765.88
O00567																										3162.09	3445.11		2439.31
O00571																				2411.2						16963.1	776.472		11967.5	38576	6107.7							6947.2
O00592																													176.367
O00625									843.914	1542.9	796.395	1121.97	1570.85	2836.13	1470.57	1448.1	1667.11	1792.71	1533.71	481.715	2489.04					470.643			410.138
O00629																	1231.21				4620.87					2870.28			2770.34
O00634									24727																							35441.7				27197.8
O00712;P08651;Q12857;Q14938																										83.8538			84.1528
O00743																										3212.83			2543.9
O00748																										563.025			439.615
O00754																										835.157			523.44
O00755													8154.49				2236.54	4323.44	3007.44		10028						2342.95		1397.58										4775.06			3147.39
O00764																	1420.08									2127.72	2895.37		2610.13	2158.23
O14492														1441.76				1582.55
O14493;O15551;O95484;P56747																										2644.87			2232.75
O14529																																		29500.7
O14530																										1725.54
O14531											1711.27		1851.43	7862.11	7986.3	2537.17	2459.92	2957.47	2101.98	1108.26	2372
O14561																										2129.08			2116.69
O14562													1477.92	2541.05	278.758			1048.67								220.774
O14579										778.134																2392.57			1299.71
O14594										3868.29		2633.85	8002.95	13090.3	11349.9	12365.5	6706.72	6076.29	9186.08	4021.67	8284.34
O14617																										1756.28			1721.21			700022
O14618																	2471.71	1812.02	3218.79		4060.34					808.238
O14656																										396.21			439.398
O14657																										227			161.908
O14662																										332.847
O14672																										547.375			803.164
O14684																										2073.59			2098.99
O14732																										9598.56	717.466		9645.27
O14733																										277.278
O14734																										247.365			201.6
O14735																										1434.1			863.66
O14737													5315.59				1856.65	2140.66	1324.79							649.56			527.441
O14744																				3498.46						3681.37			2320.78
O14745									3106.83									537.039	2467.91	577.423						897.316			692.899										1612.85			5307.48
O14773												4137.98	4336.13	2366.84	4374.6	4425.59		1042.76	8603.18	3793.1	4109.31					2808.88		559.844	1878.99	1507.43
O14775																				13860.7																		10250.5	17765.7	22742.1	7848.51
O14776																										1797.15			898.167
O14786											4074.83			3557.69			1340.38		888.962
O14787																										470.677			572.074
O14791																										253.606			206.181
O14802																													62.2458
O14818													5972.4	5457.24	5356.04		3194.73	5859.29	11357.2	3217.74	4968.44					16132.6	1829.87	1811.25	13737.9	4006.08										764.816
O14828																										837.107			247.356
O14841																										1538.26			1445.54
O14901																										2226.95
O14907																										2103.3			1593.5
O14908																	10204.1									1788.94	1367.68		1636.46
O14910																	1555.63	1742.85
O14920																										498.368			703.934
O14924																													118.517
O14933																										142.844
O14936																										984.338			1003.47
O14950;P19105											1080.96															32274.7			28451
O14964																										1950.95			3280.08
O14974																										2971.03			2615.46
O14976																										1169.38			821.062
O14979																	1347.18	1185.73	1500.09	611.292	1083.58					1858.53			1743.42
O14980													17278.6		12999.8		5662.89		3295.91							4237.52	1380.03		2970.58									2790.82
O15020																										5253.99	3690.08		5600.75	3854.3
O15027																										1010.44			413.154				1263.39			5271.67
O15031											4472.51		3100.67	8195.36	5161.82	10208.9	7252.17	5787.74	6359.82	1972.32	6054.12																					15541.8
O15042																										5503			5382.84					309521
O15050																	8095.54	7931.13	5246.96	4372.07	1811.47														1398.1			5410.16	7721.15		2952.83
O15067													3123.72	1850.13	760.96		3502.42	633.09			3082.61					841.891			1089.22
O15068									1677.4								271.214																								506.75
O15072													6583.33			10984.4			2706.45		4805.52
O15075																	1708.91	1352.8	3610.34
O15116																					868.002					1108.18			618.509
O15119;Q13207					3854.56				2146.49			3937.3							2784.19	1616.74	2007.65																	4899.16	8175.73	6596.41	6639.99	8440.08
O15121																										1161.08			889.192
O15126																										515.361
O15127																										785.518			916.539
O15143										173964		226424														2314.13			1370.57			109165
O15144													1669.29	3226.28	5840.64	3393.52		1109.89	3609.92							19125.1	2414.62		15265.5	7277.19
O15145											1626.8			2585.39					8032.57	1438.19						22397.6			13598.5
O15160																										1548.35			983.584
O15173																										9898.25			7320.82
O15212				53337.9		13666											1396.37	2859.69	1114.15	904.732	2304.5					2528.3			1091.87
O15217					2547.8		5400.18	1499.48	2053.98		4970.67			1339.43				1499.73								370.047			262.543	1796.46	3483.74
O15229					14172.9				22665.3				30947.4				30946.3	23021.3	54117.1	21475.2	37571.8					1637.59				13130.7				26698				49856.4	40764.5	41678.6	45010.9	44229.1
O15230									3747.34	2023.46	952.138	7313.5	6111.85	3583.78	3034.98	5977.19										519.284				3969.92	4375.42	983.458
O15231																										6776.61	388.974		5467.35
O15232																	1540.42	1416.32			202.77
O15254																										2135.88			2028.72
O15258																										3041.57			3032.83
O15260																				2528.56						5792.64		1365.58	4054.95	7866.35
O15263																			85359							1086.82
O15264																										7089.58			5041.96
O15269																										1935.63			1562.67
O15270																										2812.77			2926.43
O15294																													658.24
O15296																			14688.8							6184.36	277.253		5152.98		2497.96
O15305																										4112.38			2806.5
O15321							16341.7	14378.3		19116.9	26789.8	19360.1														5239.74	10475.7	1013.33	2675.06		20056.1		37233.5			50526.6	3834.4
O15344																										547.183
O15347													8634.68		17078.2	21197.1	7223.04	6713.01	10319.3	6440.94	5755					1173.32			320.293
O15355																										1527.54			1067.67					1484.71
O15371																			955.179							6279.24			5362.42
O15372																										3817.72			3573.08	1934.53
O15400													1204.8				1883.7	2943.45	4229.62	1399.23	2109.44					1311.8			774.149
O15431																										161.429
O15439																										8730.68	8415.81
O15498																			9021.07							2404.92			2335.47
O15511																		828.017		382.446	862.759					8563.86			7075.09
O15533																										2970.29			2936.64
O15540																			7834.81		2234.76					302.572
O43143															159.663		675.16	572.297								3061.1			2548.24
O43147																										1071.86		440.286
O43148																										640.956			911.663
O43157																				10765												1439.39
O43169																										4283.35			2858.59
O43172																													454.871
O43175																	3542.76	2551		1509.79						15826.3	509.092		12332.4									1658.51	1393.97	786.5
O43181																										850.907			1034.59
O43236																													211.635
O43237																										1277.56			1743.69
O43240												1865.16	1501.94													59594.4	4290.19	1387.53	46031	3905.67
O43242																			3201.5	956.987						6239.92	14259.4	4289.31	6351.46	31274.3		1843.81				2726.79
O43252														1283.36												1356.13			841.357
O43264																										388.519			259.071
O43278					5257.06																					2212.06			1249.5
O43290																					3230.34					611.689			1048.82
O43314																										140.991			284.723
O43324																										1952.05			1396.16
O43390														6138.48	4104.8		1603.52	3141.71								3523.59			3583.08
O43395																										876.804			1186.69							1486.31			1648.63
O43396															1230.18					1832.21						14761			11149.3
O43399									8108.06			7824.77	1191.79	3976.06	5819.22		6253.88	7970.66	7151.86	3724.31	16113.9					15015			15201.5									18235.5	5526.46	6415.47	3733.86	5151.54
O43405													2474.79						2176.31		3587.94
O43424																													292.554
O43427																										371.148
O43447																				380.661						2556.22			2171.41
O43464;P83110																					2174.83					328.107			248.634
O43488															1117.65		720.972									1045.86			709.817
O43490																											26783.2
O43491																		1428.85	1466.37										12846.5
O43493																	553.635		510.732	335.985	1913.71					42.2053
O43505							13044.9		12120.5	5541.48	9822.39	9741.68	28418	23373.5	19815.8	27547	37279.1	33936.3	32515.3	6856.45	46581.8																	3381.28
O43529																				96348.2	2565.54
O43548																										173.006			135.975
O43556																	619.753	504.647	1831.05		952.536
O43581																										6039.67
O43583													4988.71		7849.56	10846.6	2415.15	2760.23	2574.28	1079.49	2090.68					3883.84			3630.43
O43592																										1691.93			1563.51
O43598															7339.41	4738.23			2433.36		2202.13					3377.79			839.228
O43602																	6571.75	5743.93	7259.17	2488.93	8217.26
O43615																										1000.38			649.648
O43617													998.58			922.953										5193.15			4572.5
O43633																		2392.7								6034.53			2161.09
O43639																										895.567			627.057
O43660													2057.61
O43670																	5368.54	5401.96	3014.88	1922.18	4349.74					785.075			309.319
O43676																										2223.06			1511.77
O43678																										1699.03			1604.79
O43681																										4611.34			3985.97
O43684													2179.54				2520.86	4710.7	3431.23	976.13	2284.77					1882.62			3087.94
O43707									5069.25	6426.48	7688.12	6275.85	9159.04	10141.1	6927.9	10014.7	3262.85	1571.72	10837.7	1974.78	2983.67					35052.3	1848.92	1501.15	29073.5	6576.7	2493.1	3679.36	3581.06					4527.04
O43708																										2000.45			1789.25
O43719																										226.329
O43739;Q15438;Q99418																													1167.71
O43747																										3174.5		2965.05	2361.57
O43752																										825.389			508.405
O43759																										1679.42			1440.19
O43760																										6951.53	408.193		11015.9
O43765																										2671.47												789.008
O43768																										1819.61			1307.56
O43776													1866.1					1062.57	1460.58							8747.82			6558.35
O43790																				4040.11							13628.5											98501.4		13666.4
O43795				94984.8	19538.3	17324.9	18036.9	17201.5	22462.8	19337.7	16422.1	14686		30109.5								126698				3548.43			3316.55		33395.1	35544.9	32387.4	24884.3	32515	15661.1	27744.7		13068.8
O43809										840.656			8759.67	9536.34	4449.8	4850.25	1301.96		3214.27		3963.77					3617.02			4495.56												4263.32
O43813																										3697.88			3029.35
O43815																										3596.54			2312.71
O43818																										1231.9
O43823																										198.949			308.455
O43837																										1685.6			827.316
O43847																										3169.97			2245.2
O43852										16671.6		11811.7	7768.52		5342.84			2647.07	2928.65	2585.64	2270.21					3020.72			2213.64			8379.65	8836.93
O43865															11923.1				47938.3							1207.04			5210.38
O43866																										1354.67			852.818
O43913					1070.85	862.555			1930.27	963.348	5703.88		2358.88	1886.64	715.148	3189.71	4724.1	5388.91	6225.33	648.502	5533.35					393.015	291.716		234.474	808.859								5138.05	2932.37	6317.63	2313.55	2723.77
O43915																	2215.91	1805.06	1531.8	1496.54	1993.58
O43920																										1413.94			1269.62
O43924																													116.179
O60216																										583.002			462.918
O60218																										8343.37	948.095		7877.39	1869.9
O60220																										636.259			1088.54
O60231																										526.475			249.637
O60232																										2080.19			2068.65
O60234																										927.175			1098.37
O60238																										4576.02			862.754
O60242																	955.16		804.014		2602.9
O60243													2902.61		14919.8	17246.6	12605.1	12858.7	12342.5	4566.73	12421.9																				11973.4
O60256													7128.75					1083.56								1037.66			1864.19
O60264			203266	120611	10749.3		135608															3310090				29569.9			8866.58			68825.5	3711.92		2504.26		2952.24	142639	118073	102400	92254.9	114825
O60268																																							1346.75
O60271																										3388.52			3407.7												12805.7
O60282															695.725
O60313																										631.625			647.468
O60341																	1426.37									491.075			723.429
O60343																										606.041			337.478
O60383	68200.6		69207.2	74829.8	34162	29292.9	42493.4	35130.8										1609.4			1880.47					1548.08			532.28										1563.87
O60437																				1286.92						40772.5	1120.82		33070
O60462																	665.984		4041.72		1464.74
O60486										674.656																176.249
O60493																										366.213			1032.51
O60502																										607.613													6316.96
O60506									3764.84				5842.43	1675.99				2446.04	2548.16	1310.06	5276.86					12571.8	478.679		9572.42
O60512																										285.74
O60513																	552.622	546.177	2262.13		794.162
O60518												2725.89	5770.95		3348.18	430.58	5730.03	8145.77	8307.02		4048.32					3370.45			2606.64
O60524																	44829.4		27789.5							841.543			457.606									51123	47979		51804.1
O60610																										4611.69			3332.12
O60613															178.987		841.643									227.875			92.0464
O60645																										1824.36			1225.74
O60656																				1006.87						1494.5			1076.73
O60664											484.609															3060.63	177.076		2217.38
O60684																										2565.49	885.522		3613.52
O60701						6980.54			5771.89	9766.13	6435.65	7231.17	5991.94	5149.15	4039.7	4156.16	3838.47	2789.31	3991.34	1069.44	4942.39					2415.3			1500.36	9521.3	8915.34	10107.9	10766.9	9336.85	9100.17	9395.85	9095.49	5405.77	4668.98	6635.16	7589.77	9825.45
O60716																					8541.14					4378.83			3362.2
O60749																										994.449			1112.4
O60762																										2696.22			2200.37	995.645
O60763																										4679.02	2267.94	1823.06	3701.12
O60784																										3671.68	236.739		3091.74
O60825																										4565.1			3757.74
O60826																										1068.87			1211.64
O60831																													155.834
O60832																										3319.72			2293.74
O60841																			4951.78							4732.71			3193.67
O60869																	6612.11	2321.19	5842.14	1383.09	4279.68					4779.46			2925.29
O60879																										536.179
O60884																4265.14	2323.45			672.015						7471.84			6555.37
O60885																										69.879			189.562
O60888					8299.58	8488.25	9327.89	8803.59	32172.5	39526.7	41410.9	36366	87037.4	100964	70910.6	64899.1	101337	109545	115120	22134.2	169525					4011.88	2425.44		3055.39	40532.6	27928.6	26926.8	27794.6	19984.5	16684.1	23788.5	16445.1	37972	62705.7	51400.7	65459.8	55135.1
O60909																1370.91
O60911														4660.02	5078.35	5424.55			21089.1	1399.12	1080.94					1506.08	1633.76	661.883	1807.9	2643.6
O60925																										2007.25			1451.03
O60927																													149.04
O60936																										609.35			476.469
O75015					561.547	961.505								864.12	236.437	802.284										5933.15	525.382	169.615	4980.11	280.443					1278.42			1419.09
O75044																										2490.32			2317.05
O75051																		2558.32								1856.1
O75078																		2429.3	999.959		21171.6
O75083													3820.46	1504.94					1694.19							11022.2	927.321		9647.01	890.644
O75084																				9599.53	13019.8					2735.09														32650.3
O75093																	1373.44	2651.56			2648.19						594.499				6684.66	3124.14						3046.25			2994.68
O75096	133300				26664																	20615.5				395.783								3003.76
O75116	8317310			179277																		4026900				275.587			160.186
O75122							9171.37										637.722			19859						1947.65
O75131												1325.2					3071.94			6496.81						5426.94	1142.29		4860.26	3448.13
O75145																										1062.57			748.171
O75146																			332.821							3728.46			2796.98
O75150																										453.154			734.396
O75153																										3652.29			2514.3
O75165																										905.014			597.478
O75179																										747.66			628.896
O75185																										132.083
O75190																										3824.07			1643.74
O75223							1047.4		3049.47	4316.62		12093.7	3735.65	5968.8	7393.43	5067.9	5534.63	5550.69	7719.27	5303.39	3564.87					40624.2	8925.12	7403.18	23168.4	6380.73										817.389
O75251																										3598.08			2339.38
O75306																										2464.59			2289.65
O75312																										1133.61
O75323																										1441.82			1187.74
O75326																	3833.09	3641.14	3564.28	1575.2	2502.67					373.937
O75340																										7779.53			5614.94
O75342																				5428.32						7496.91	644.111	2016.5	5767.94
O75347									5694.13				12563.5	10767.6			24434.8	31799.8	40243	17666.1	34202.2					4693.99			3574.3
O75348																			3102.47							3479.27			1932.93
O75351																										12851.3	191.163		8908.25
O75352																										708.508			591.52
O75367													3691.58													18129.6	1184.71		17423	112867
O75368									4746.73	5160.44	6254.51	5473.86	10735.7	9020.15	4245.73	4508.18	10571.9	10098.3	10504.8	4654.54	6060.12					1618.78			1152.73
O75369									4584.96	4305.13	4311.49	3900.42	2280.86	4568.79	6181.72	4375.97	863.868	2118.9	3134.39	1361.92	714.191					8092.11	1166.61	646.525	7046.43	525.889	2948.14	3237.22	3666.49						1479.78	1214.96	1877.59
O75381																										398.234			184.831
O75390																			1535.76							11605.2	957.093		6534.08
O75396																										4682.98			3636.15
O75400																										1818.51	420.179		1941.94
O75436													4791.21		3903.08											6092.47			4846.43				5652.46
O75438																										908.463			540.695
O75439																										1032.65			702.986
O75467;Q6AW86																			42225.3
O75475																	3129.4	2869.79		2008.44
O75477																										1803.97			1671.96
O75487									1293.78	1814.34		2615.18	13197.1	16963.7	16145.5	15392.6
O75489																										1172.84			709.031
O75493												5007.49	20806.4	3399.76	9947.03	14780.2			1409.15
O75494												1818.51								1707.79						2678.56			3579.05
O75506																										1286.55			797.732
O75530																										251.985
O75531																	4771.3	3525.89	4517.92	2066.81	3752.45					2868.91			1763.7									6335.77			585.886
O75533										11312.5				6780.56			6770	1413.45	2647.1							3448.43	11090.4		2621.55									3940.42
O75534																										2014.88			1795.39
O75569																										870.383			1486.09
O75592					1718980	2419430			3065550	60077.4			3870370	27869.8			3609140	4635070	7127250	4768790	769384					568687	350546	131621	384286	2677510				1736580	1892540	79749.6		4078850	4305030	3954350	3533040	4448020
O75600																																1539.09						8204.51
O75607																										774.471			647.855
O75608									3392.92	3322.63		2824.48	2096.25	4243.55	3760.35	3536.32		1564.48		1369.87						2883.57			1574.89	6771.85	3126.44	4480.72	5706.49	4796.88	3995.66	2003.86	3020.56
O75626																										1255.63			564.981
O75629																		839.716	2524.98
O75635												1416.66														6791.76	3902.43	2030.47	7320.93	2940.47			783.702
O75636																										1320.98		624.383
O75643																	4104.88									1609.64	1395.01		1520.89			1612.95		1760.12				1823.96
O75663															1605.41											2053.95			1402.11
O75674																													2491.43
O75676																										1019.34			618.533
O75688																										3027.68			3679.42
O75694																										1126.11			942.768
O75695														1001.62												510.83			1010.08
O75746																										293.712			414.712
O75781													3296.87				2318.6	2456.03	3401.17	2818.96	4626.64					2842.33
O75787									2204.16					4492.03	1375.4		1389.46		999.451		5778.01					1427.99	1311.38		1946.21
O75821														3212.12	11221.9		1649.34		1763.13	1026.45	3312.29					3603.31			3078.86
O75822																										3407.08			2214.9
O75828																										1871.14			1173.81							5812.86
O75832												2611.65	2282.4	2224.85	3472.88	1950.5	712.491									2533.79	193.542		2018.67
O75843																										2066.06			2169.95
O75844																										1572.09			898.052
O75874						1517.54			3714.08	7148.89	11003.4	8777.07	8875.95	11793.4	14854.7	14314.8	7950.5	11169.2	12987.7	2269.65	13965.1					5187.06	268.798	766.568	4684.2	4803.06	9233.98	8426.53	8567.86	8017.86	7658.98	5099.74	6625.82	3853.35	3827.45	5844.82	7404.09	7776.67
O75881																										620.714			195.046
O75882							4745.51	3403.75			6246.34	4858.4	7649.87	8288.19	4786.46	9251.53	9223.33	9273.37	10888.7	1390.52	13860.9
O75886																										1423.45	449.92		1232.76
O75891										3172.71							3321.88	6548	15874.7	24650.1	9554.53									5165.81		6142.52	3556.55					22229.8	25933	22278.1	24740.2	27224.7
O75915																										1313.88
O75934																										638.126			531.99
O75935																				3609.8						1471.1			1901.81
O75936																										2816.3			2147.98
O75937																			2441.97										1232.25
O75947					31586.4				2356.21				3617.59				6645.48		5412.09							5206.38	718.542		4270.92	1313.24								6356.39
O75955													445.945													270.058			291.735
O75962												388.966														976.266												6241.43
O75964																										7469.25			4250.33
O75970							1703.24		1883.63																					1545.17		3323.59	2364.16		2785.58	1961.42	2424.56
O75976														5273.49	7990.13		4402.49	3975.15	6704.58		6079.22					690.422	633.396	1205.33	479.478	902.58
O76003																	1337.85	1020.6	1830.43							4082.17			2873.96
O76009																					1897.11						1371.31	144.073										69679
O76011																																						95223.4		10167.5
O76013										68339.8							1608.17		13665.3	88093.2						109938	164652	13877.7				5714.23						33477.8		31769.2
O76015																											90833.3											15305.6
O76021																										402.623			469.064
O76027																										11045			8354.27
O76031																										700.66			1154.46
O76039;O94806;Q00532;Q15139;Q8IVW4;Q92772;Q9BZL6;Q9NRP7												9178.6
O76041																										301.619			256.672
O76061									2065.01				6095.49	2529.98	7027.28	5516.89	16323.3	16385.3	16919.4	4066.35	22618.1
O76070																	6614.46	8009.42	7205.09	3250.44	11768.9
O76081																													9078.96
O76094																										3332.71			3700.28											10647.8
O94760										1217.63			3522.47	3654.45	2840.3	3428.16	1435.43	2383.31	1914.05	836.898	2979.68					15216.9			380.836
O94766														7358.64	6154.14	7276.96	1628.45
O94772																					2919.13																				18211.4	5421.35
O94776																										3075.26			3085.08
O94804																										3110.21			2300.15
O94813										5903.31			6720.02	6916.63		8191.51	2217.92	2028	1017.94		2934.85																			2886.74
O94822					2271.23	1970.96	3304.37	3069.97				4857.01				5495.77		3820.57	4736.32							1375.91	2346.44	3654.51	1765.54	1917.73			1969.89			5441.15	2645.54	3327.87	5122.29		1864.25
O94826																										1839.91			1396.73
O94832																										2273.8			1892.42
O94842		26531.3											25210.9	14100.6	16154.3				61888.2	37583.2	31430.4					5627.93	7921.84		4481.97									36318.1	37140.1	10568.4	23708.2
O94856													1673.83		18039.2	2110.29	6360.92	4179.67	4102.67		3703.73
O94874																										3311.51			2215.32
O94887																										5723.65
O94888																										103.156
O94889	140315		201072		27107.9	13705.7		18925.7	5936.31													211216				467.304			546.88	9981.08	27992.3		27375.2	18412.1	16973.7		12910					14383.3
O94901																										703.899			563.57
O94903																										669.479			168.204
O94905																										2695.22			2095.49
O94906																										1434.55			1036.26
O94910																	1040.95	1140.91	707.186		4447.93
O94915						2387.35					3878.27															1462.78			782.144
O94919																										913.599	537.068		662.251
O94967																										260.429			169.089
O94973																										984.647			1102.34										355.002
O94979																										4441.82			3629.82	2376.73
O94985								2875.25	23339.9	37865.1	20545.2	13894.1	81499.4	77337.4	39263.3	71495.4	68317.5	86866.1	102811	25614.5	100221
O94991																			1178.5		3363.95
O95071																										361.492	545.824		368.858
O95084										26672.4			13569.9	39571.2	29593.9	28410.3
O95104																	2068.2												351.677
O95147																										1133.08	196.671		1061.85
O95163																										1434.03			1303.1
O95164																										959.924			656.75
O95168																										1145.69			957.196
O95169																										3353.27			2623.44
O95171																										4105.66			2675.05
O95197																		1377.34			376.918					4956.26	326.876		6954.96										734.513
O95202																										1876.28			1417.9
O95206																	4875.99	3682.71	4754.27	1557.85	3948.87
O95208																													229.212
O95218						10214.4		9891.26	10870.4						11268.7											783.232			509.441	12162.9	14558.8		5198.17
O95232								1953.58																		1385.61			914.304
O95248																	143969	151932		101747						871.336			610.254				10015.7
O95274																			2024.44	2191.52
O95292																			561.592	396.202						3928.19			2185.21
O95294																										1573.96			1032.32
O95295																										709.923			740.984
O95297																				695.964
O95299																										1625.36			1425.47
O95302									3321.07	3156.57	3209.85	939.42	379.458	2548.18	2340.73	1902.58										434.253	137.226		711.73	850.731	1944.37		1032.89
O95336										3962.37			7125.25	8048	7594.9	7782.7					4421.12					9741.69			5143.03
O95340																										1548.04			1091
O95352																										1742.59			1410.61
O95359					12475.9																					1273.75			793.564
O95361																										810.991			692.909
O95365																										1137.5			448.708
O95372																										2016.17			2621.21
O95373																	1609.67		1865.43							5777.56			5293.95
O95390													3386.15	4437.51			4286.44	4378.86	2676.59	930.369	6500.82
O95394																		1594.05								2146.23			2050.97
O95396					7535.46	3851.8																				1067.38			172.293
O95400																										729.513
O95425																										496.124			701.26
O95433														4998.87	5641.66	4765.33	2245.35				1266.63					3986.41			2149.94
O95456																													179.013
O95470																										2099.4			1829.11
O95477					8734.22		3966.61	7483	11271.8	7265.64		12469.7		7657.55	7844.75		21584.3	12781.6	14553.9		15046.2					171.772	517.707	555.585	283.514		8853.38						6687.76				14062
O95479																										803.941			649.25
O95486																										896.306			507.266
O95490										1539.46	1434.39	1668.58	2320.9	1944.22	4327.89	1739.02	2230.5	2415.56	3504.56		3711.32								2603.02
O95497		8848.33			5045.1	8141.77	5419.6	4654.96	7568.24	9718.28	9193.27	12735.2	7826.89	8671.65	6768.88	4235.91										92.0755				6036.38	6215.58	15049.2	13685	7489.95	5503.49	6655.01	11864.3				4578.4	6552.72
O95498																										1728.32			1789.7
O95562																										330.457			210.863
O95571																			7608.96							1194.76			1104.63			17797.9	6006.68						2265.09		10532.8
O95573																										287.99			728.347
O95630										8679.14										567.634						937.685			339.568
O95671																										489.246			514.866
O95678																											23205.1											21331
O95716																										7826.18			6286.18
O95721																			1026.32	872.73						1381.52			470.099
O95747																	3889.02	1485.27	4167.15	1049.94	3676.39					3655.39			3988.31
O95750																		3374.28		850.434	3316.49
O95757																										1193.35			865.646
O95758																										3681.22			3920.34
O95777										1062.11		1570.65	1828.56	3059.26	2748.1	4696.39	2425.14	1608.78	1866.6		2915.98					1940.22	346.967		1505.23									1485.84
O95782														1630.13			1872.89			970.601						3633.13			2430.05
O95786																										1117.63			1178.4
O95793																										1164.48			1115.68
O95817																										5474.92			3701.16
O95819																										1776.82			1416.11
O95831									3687.95	1640.36	5295.74	2282.79	3253.54	7135.15	6692.38	6694.16	3446.92	2757.48	4269.16	939.377	5483.4					1100.53			1019.14	3035.53	3713.69	6929.89	5706.47		3276.16		1553.72	3705		3115.44	2214.63	2951.51
O95832																										1174.78			1083.92
O95833																										11373.2	1689.77		9040.39
O95834																										3516.55			2866.62
O95858																																				2108.85
O95861															559.221	1035.85										1361.84		84.6784	862.855	862.228
O95865									1977.6	5810.46	2330.3	5191.59	9551.55	12665.4	8377.99	11615.9	7260.25	6712	7874.71	3028.61	11427.7					1089.19			764.919
O95867												6764.49						1013.02		3499.26	1585.52					5084.73	9246	2103.54	4426.31	4369.7
O95881									3863.47	3904.9	7482.8	4240.75	6715.51	5039.37	4801.22	8205.26	1629.93		2128.78							1349.46			921.324	1577.46	4108.69	3181.43	1578.91
O95897									2265.11	1920		1735.69	9253.76	10938	9183.68	9092.31	4768.32	3947.67	3906.8	588.209	6204.06
O95969																				2863.55						2809.72	11310.6	5511.95	4068.72
O95983																										452.35
O95995					14930.6	9542.28			175940				183722				321170	381178	551435	322374	520785	72552.5								154441				139637	115861			337767		62596.8
O95999																										544.949			509.392
O96000																										1660.46			1168.57
O96005																										897.615	371.293	324.608	879.35	447.559						928.237
O96008																										1951.45			1789.03
O96011																										1388.54			947.162
O96013																										1104.87			825.418
O96019															2621.35		2245.57		1759.93							2270.22			1253.73
P00167							918.855													2252.91	966.053					8808.55			6792.47
P00326																				2801.79
P00338					1694.34		5364.46	3055.76	5302.81	6231.16	8355.79	8284.44	12587.8	9210.14	14337.2	12102.3	5293.33	4289.92	6794.52	1957.88	6807.49					138894	6824.34	1753.37	130867	10011.1	3536.77	2458.98	5748.65					6269.05
P00352									20514.3	22274.3	25303.7	17075.6	14805.3	28611.3	16107.3	23085.4	10631.7	15539.6	18344.1	5118.37	26629.5					2701.87			3093	35399.6	50307.8	44310.5	51843.8	25631.5	31139.3	29879.9	38456.9	24081.5	24169.6	28152.8	25585.7	39208.9
P00367										3500.55			2697.32	2105.22		4051.62	3203.79	3930.63	2557.34	1944.47	3783.23					3201.77			2840.2	5051.39	8470.55	9883.62	6171.67	6352.18	4199.2	5261.78	3656.24	4908.65	4603.41	4030.56	4843.82	7644.43
P00387																				1374.98						11329.1			10008.5
P00390					5967.43					4699.31			3859.87	2898.68	4179.63	10897.9	2294.87	2133.31	2179.9	778.967	2966.37					858.818	854.681	1414.84	639.971	4913.93			2631.1						2109.23	2115.3	2513.58	2387.78
P00403																				490.592						6165.03	551.225		11432.5
P00441						3109.16	2579.94		28554.3	25123.6	22596.3	38988	53532.4	74879	55255.4	43137	68091.3	61074.8	64118.3	35635.1	53259.7					1719.04	10514.6	2956.68	3603.3	13683.8	4076.57	1971.31	2409.8	28700.3				67134.5	62581.2	73306.2	69008.5	77670.9
P00450	65960.2	22673.5		53807.9	12404.3	12620.1	19480.6	16521.1	12967.2	16857.2	12037	17821.8	16381	7483.68	7663.7	8638.24	3880.76	4123.61	4533.64		4092.76					5755.78	1187.75	525.987	4641.64	16434.9	17479.5	14339.3	14102.1	15375.6	13395.7	18731.1	18118.2	3356.16	7841.05	5673.34	5202.35	7818.85
P00480									18334.4	11903.4	27122.1	13615.1	11031.5	25558.3	16990.1	22058.8		4272.81	1768.97	253.752	4923									16936.1	12990.9	18662.7	19262.1	15520.9	14388.8	23147.1	16076.5		3710.87	2384.25	5158.55	7378.43
P00488																										187.746			105.829
P00491								4273.31	6638.56	3036.38	3977.16	9105.6	11258.8	8687.79	9024.11	7742.74	4419.81	3849.8	7551.4	2246.32	6242.96					29455.7	2789.14	1278.04	21923.3	9230.26	11187.8	5937.58	6379.68	8239.69	5557.54	7272.89	5019.57	3898.22				3501.66
P00492							761.444			2837.96	966.902	1894.56	5065.06	3884.2	3388.21	4671.9	3399.87	2818.2	3389.68		1872.54					3858.97	266.272		3159.86
P00505								3921.49	4636.25	3986.08	2327	2772.08	4550.12	8544.95	7425.68	8653.09	2507.75	5627.76	6119.24		3802.85					9645.51	1018.24		7534.98
P00533					8916.84		5464.74																			912.489			536.15
P00558						4958.91	4180.36	4670.08	11483.6	11419	14598.9	15317.2	23730.8	23583.1	20934.9	22402.4	13480.3	18652	21973.6	3696.28	21195.4					27805.9	1426.94		26349.8	1914.02			2346.72					7915.14	2095.64
P00568										548.502			1491.66	1370.27	1393.21	3224.27	3363.47	2624.68	3996.94	546.86	3685.99					4750.04			3528.74
P00734	55551.6			17013	26626.3	24431.1	22349.3	27670.7	2007.52	10303.2	13014.6	11074.5	3942.61	9884.01	15904.4	4633.98	43557.3	46598.8	52900.1	32755.6	28311.7	32744.9	31025.5			13421	1705.75	1663.48	12351.3	9535.75	5419.2	15491.4	20185.9	13509.7	8353.05	12063.6	6872.91	70027.8	32170.6	23761.8	17466.3	23163
P00736														1121.87	2045.75	1923.04										1002.02			1042.53
P00738					21924.5	17497.6	14300.8	15715	11528.5	17338.3	13855.7	24253.1	12613.2	22009.4	17641.3	13733.6	13112.2	10566.8	12190.4	3817.89	5313.34					21756	26138.2	19744	26351	16230	27705.5	30581.6	27407.1	34675.3	26798.7	19700.6	26261.6	13491	14439.4	11196.8	9797.91	8718
P00739																										688.356			807.531
P00742											3019.31		2856.83				2599.21		3515.22	935.111
P00746	9942.28	17100.9	11488.5	12382	7762.24	7195.69																				904.188	642.512		1061.05
P00747							25268.9		1735.25				918.513					4150.46	6777.41							8376.08	1815.31	1626.36	7377.27	1313.78						1460.43			950.684
P00748										1445.53							1026.3		584.1		474.646					447.678	1900.51	4474.44	1068.48									2158.54	882.193
P00750																	1212.63	1312.32	1431.89		4051.16					749.583
P00751			131497		37889.4	50250.3	44488.7	31308.8	45580.7	38484.7	48128.3	33243.2	35409.4	42465.4	35738.1	38271.8	35101.2	34757.9	37469.6	11940.6	46002.3					16235.8	33950.4	42750.7	19042.3	50014.1	48472	64917.4	55211.1	58346.7	66527.4	52328.7	64602.2	53144.6	53553.7	61095.9	57006.6	67790.4
P00797																										660.908			524.319
P00846																										2446.55			2658
P00918									678.899	290.225		940.567	3197.27	3535.11	3256.89	2030.39	2938.09	3908.67	4388.26		5926.92					6332.84	777.636	306.573	5809.89	1850.44	780.727		173.767				471.255	917.041		32191.1
P00966																				7904.57						4377.33	457.981		3720.28									3388.03
P01008	3691140	2576970	1829870	3423890	1319120	1043970	1948920	1822050	300183	454962	504310	418048	446816	435372	422791	429952	185952	193725	267533	59583.1	385648	646446	718518			152961	168743	55575.8	136969	403407	344777	524457	274600	270245	264390	436704	246532	247418	264250	216993	321780	387037
P01009		18945.7			4115.77	2670.84	3436.2	3087.44	2021.28	1990.18	1498.5	3717.3	3300.19	1935.9	2923.65	4342.53	3951.3	3461.18	4790.27	2110.44	4820.27					3116.87	2404.96	1899.2	3256.18	4658.56	1364.47	1961.61	3159.77	2277.58	1824.85	1960.68		15616	2736.76		2853.47	3069.71
P01011									320.093								3188.19	854.264	5148.84							2405.12	213.411	641.383	2302.42										2998.16
P01019												1129.57					1096.65	1480.15	1124.85		1745.28					548.301			387.76
P01023		38279.8	79235.4	29347.1	47096.3	59509	58490.5	65140.4	9884.4	8317.7	6848.68	15682.6	5046.59	5521	10406.7	5532.2	2949.51	2642.47	57657.7		3027.23					43886.4	8193.29	2661.7	34060.1	17465.2	27153.5	17513.9	29532.9	15269.7	16301	16417.9	20180.3	4703.87			13354.2	8082.11
P01024	154408	268888	407415	190126	118674	171886	190217	126905	44503.2	48584.2	49463.3	47269.7	27754	45144.9	44740.3	45759.4	28168.1	29996.4	17742.6	10219.4	14794.8	27391.1	29953.6			17195.5	10966.5	1759.06	15020.5	43923.1	54352	75750.6	68026.7	49558.1	55551.9	63202.9	58329	14009.2	28960.9	20007.9	36269.6	25723.4
P01031																										951.084			678.865
P01033									14751.1	5956.32	15627.4	14250.7	23901.6	50630.4	19737.5	38152.5	26446.8	31336.7	43014.1	13219.2	44929	30220.4				2561.22			1662.5
P01034					2989.83	3460.76	5213.01	2764.75	35901.9	40219.4	54895.8	43260.2	61507.7	143488	84721.5	121622	100348	117161	121568	26415.4	170482					1369.17		1983.59	1962.83									13933.4
P01040							4375.64		2034.6	15811.7	2439.05	28025.4	3977.13	4325.32	8240.44	2869.65	5287.13	7419.79	13109.6	13294.1						6177.44	6848.47	19016	6038.39	14226.3	7101.97	1574.8			3629.96	6551.39	1436.92	2743.42	5526.56			1160.05
P01042			14072.6		7135.41	7752.79	14173	13153.1	6827.6	12263.7		7501.29		12761.7		10551.1							6936.43			3746.41			2945.12	5619.29	9066.79	8130.34	8536.69	4656.37	5900.86		5895.08
P01112																										326.208			480.993
P01116																					994.436					2531.98			1616.59
P01130														3486.21	4144.78		10177.9	12408.3	10320.3	8475.69	13447.4					805.608			940.725
P01189																																		2183.78								894.883
P01308		37247.7			96775.9	117045	135663	121707	228795	244418	197572	236761	95252	112763	85145.3	109361	119158	52136.6	83003.8	79259.5	102496	274727				30844	60178.2	48788.2	44958.1	134649	171749	183567	161287	165104	243230	179456	279659	106879	299959	254338	110762	42528.3
P01344				71459.5	5845.96	2264.07	4199.68	5348.57	6052.5	4740.79	5110.01	2362.75	19026.8	10160.6	4506.62	20033.9	35824.5	30137.3	26791.4	26143.4	26562.9					282.854	5839.74	3951.2	2720.97	2797.7						789.221			6959.25		7061.89	6155.83
P01591	136972	47262.8	68444	85728.3	48566.3	47633.8	50106.5	66373.5	30425.1	30956.9	77405.4	35096.1	25213.7	42229.3	53064.2	44360.9	36425.1	17807.2	68384.8	35548.3	54294	161811	158574			9614.6	10077.5	6484.32	5747.44	26130.4	44718.6	41138.1	31250.4	26175.8	27518.7	40966.5	23518.9	61472.4	35787.5	84273.2	66143.5	70320.1
P01593;P01594						7743.4	4037.91		5439.89	3495.78	3758.99	6553.81		4394.61			4267.47	3175.34	4962.99	1569.29	2758.01					3722.83	3433.76	4232.33	2229.83	4185.86		4371.55	7524.92	4609.42	10036.8	3869.79	6941.07	3355.71	4270.28	3198.07	4829.58	5729.39
P01597;P04432										2338.11		2800.66	1753.62							591.565	676.276					1475.64	5692.24	2396.49	1909.8						1347.03	4106.94	1703.49	1005.09	6802.38	4302.77	7261.21	6602.31
P01599																										618.552	764.929	462.989														1966.89
P01602													3683.18				3328.78		6142.07	2131.68	5083.8					4655.79												8130.44				5169.44
P01619					2281.31	27783.3	20495.6	16113.2	5059.74	8099.1	1902.91	21035.3	7624.9	3320.21	3824.33	9666.07	49512.1	60036.3	52615.3	37808.3	96133.8					13835.4	32417.2	20848.7	13196.4	6490.88	4280.34	5328.89	11722	13443.3	9751.83	6730.55	6160.46	112561	48778.1	34950.8	36567.4	43939.8
P01700										11866.1	5293.72	9568.05	22058.4		11325.4		11713.1	15429	14373.3	16018.4	3222.42					27822.5	37556	39059.9	22475.6				4884.61	12883.8	11823.6			6091.45	3847.15	5425.36	2981.59	4476.24
P01701																	4191.82	3835.55	4790.06	2767.5	2612.04						4575.51	8311.15	2444.03									5389.68	5790.06	5408.22		4163.02
P01705																										728.454		1338.5	949.937
P01706																										1552.37	1485.02		1337.02													2515.05
P01709																	7061.96	9037.08	7149.74	3190.25	2539.63					4642.61	5978.91	6975.83	3905.34									7291.57	11719.6	11580.4	7920.97	6315.28
P01714									6839.41				5744.72				4367.65	4932.75	6689.59	1996.92	5645.98					4694.84		17641.9		5223.4				6527.21				5096.11	6279.14	8504.13	9053.38	9159.72
P01717																	3654.07		7855.38	1348.57	3914.11					2146.78		7065.89	339.297									3451.39	4444.16		10282.1
P01718																	3918.48
P01721																											352.501	448.655	76.3233
P01742						5279.29											3504.78	5448.5	6566.83	2563.39	6766.32					5890.37	15787.1	19125.3	7014.32	15641.9					14300.7			9689.96	35792.4	44014.1	64056.5	59636.6
P01743																										1094.08			578.606
P01766					2844.75	2515.47			2930.19				3194.37				1929.93	3573.86	4374.76	1120.83	3958.12					2222.03	4051.64		2536.87					2389.66				4573.8
P01768;P0DP03					2884.5				3595.6				3407.17				8346.27	5937.47	8873.11	1782.08	6187.46					2193.79			6395.29					4800.39				10446.3		8511.11	8520.98	8111.77
P01780					11893.2	12205.9	13345.8	18566.4	19811.1	21906.6	16656.3	26978.1	11032.1	18772.6	17508.3	23289.4	6033.01	12444.9	8540.54	3976.89	20930.6					17371.3	19893.8	15100.7	19003.7	21949.2	21422.5	25607.7	21903.6	22521	38228.3	19234.4	17618.9	19812.1	12745.7	21781.8	25608.8	23378
P01782;P0DP04					2763.11	3494.8	3072.73	3300.88	3660.93	3924.1		2094.58	2225	3348.93	2072.97	2725.86	1243.48	2174.64	997.334		2533.96					1742.37	2164.46	2686.22	1351.5	1380.43	3564.73	4381.33	3569.13	3927.25	3796.04	3808.56	3504.17	3594.32	2966.23	2417.42	4509.56	3866.08
P01817																										89.0927		364.144	614.364	613.351
P01833										2212.52		14417.4	5248.37		2635.88	2450.9				2209.76						8346.19	20293.4	18799.3	10579.5	6708.67	6745.41		3482.58		1949.49
P01834					397174	360575	307253	371131	551251	518048	498097	461109	573060	448775	332571	404056	672037	617059	657404	209836	336773					352782	604927	674075	325583	460340	363096	445201	343166	790373	577617	612682	541251	538610	459758	503434	353772	510862
P01854											561.639						313.577	791.459	856.479							192.009	1740.85	530.25	151.002
P01857					481760	587873	624215	610614	721246	671165	552006	525848	428235	620536	424910	523833	711455	749601	754186	266768	810596	72236.3	34922.6			397451	794497	833793	452322	444981	546015	698729	556022	688411	682696	573574	681871	886980	828451	855395	816859	851928
P01859					194936	262682	228207	277996	280336	247350	305122	178776	229554	259101	193215	269158	114607	115870	96336.1	69672.9	217684					174397	339023	278836	194551	201166	218419	258120	189042	321625	286794	165279	293497	296482	324550	423873	519875	404697
P01860					13443.5	19921	27139.8	16165.8	22640.1	15943.2	24310.4	28679	16275.9	18824.8	27893.5	22654.8	22837.8	21535.5	20995.2	7192.94	21783.2					8738.1	26162.4	17482.8	10839.3	20280.2	22982.7	10751.5	11666.2	22667.6	25205.6	31684	22637.6	25595.2	29945.9	28439.7	40951.1	34222.1
P01861					356317	602520	528950	495487	691740	527346	549804	663019	287053	471603	419481	445759	306013	252772	417528	111425	427042					250720	608415	451574	283064	413088	473533	617299	735897	719568	778410	711018	779939	408882	494991	573109	827791	599738
P01871												1515.77			1580.83		4066	3392.84	4915.08		6757.03					14934.7	3234.2	4813.78	12727.9							2815.23		5633.47	5071.35	3476.69	3352.78	3850.42
P01876					54825	59813.5	68487.8	79088.7	68304.3	108646	94173.4	101546	75785	88978.2	75541.8	76215.6	80536.4	52779.9	63643.7	25971.8	78462.6					94924.3	128629	122704	97852.5	74337.4	114335	116070	106589	51867.7	100384	106215	75119.6	82991.9	87720.1	96471.2	102488	114240
P01877	56078.3				54850.9	65683.3	59300	63075				793.715								1244.78						2862.13	4367.28	6313.38	1597.49										1983.86
P01880							8287.66										2218.34	937.09								854.833	3098.53	3522.36	1273.55	6879.6	8881.4		10871.2						853.368			1602.95
P01889																										1145.66			1287.21
P01903																										290.883			297.896
P01911																										887.864
P02042																										630.27	1492	2079.45	891.243
P02100;P69891;P69892		12752.7				6445.23		25650.8					9975.1													4225.46	3425.26	1060.56	6288.99		2902.23						2578.91
P02452									6102.4			11821.5	16179.6	12777.2	8261.55	10315.3	7836.59	6631.96	7889.18	4581.49	8895.1					1196.61	727.632												3405.91	2655.05		1062.75
P02458					2774.35	5688.59	4217.92	4574.59	18911.1	25898.1	28073.3	28795.6	42783.4	46209.9	46394.5	45189.9	5603.31	4453.77	5692.77	3326.18	7082.14
P02461		18758.6			26126.1	31673.6	46771.6	41801.8						1272.25		1698.44											4162.52		1479.13						2868.02
P02462									30305.3	113215	49835.2	94701.8	20392.3	94040	134034	98223.5	5749.7	5224.52	4768.93	1982.63	7906.66									15516.1	55613.2	62933.8	62768.1
P02511																			1026.96							4527.72			3557.17
P02533					5464.93	29992.1	56579	33865	19404.2	73175.8	51150.3	180398	70481.5	50932	53429.5	50573.3	77384.6	94398.3	159230	140641	9296.5					497028	94952.3	91824.7	351977	107642	75653.8	45951	74483.2	35014.6	31952.1	46655.8	44478.2	86662.8	61125.4	50482.5	17580.5	15222.3
P02538						9976.89	34849.9	32346.3	6325.14	18764.5	29740	23315.7	18711	12229.4	27610.6	18335	36379.8	47282.4	675609	118630	7687.72					446839	49172.1	33894.2	455122	24385.7	25901.3		12844.2	16736	9885.22	38527.7	5584.2	118908	29564.6	29697.8	12843.3	10794.1
P02545									1982.66		3651.42	7809.34	2704.44	2108.05		4026.42			17415.1	5586.99						45784.9	1506.95	1039.18	35276.5	1917			9365.25						2494.97
P02647	64475.2	195506	25913.7	77143.1	35375.2	27298.2	67669.6	67688.8	7339.56	10212.3	7480.15	11453.3	14344.9	7831.89	8896.27	13199.1	5645.63	5259.84	7692.21	1090.31	4125.86					39680.9	17543.9	10523.9	36458.9	6851.8	11017	9899.02	11787	8516.33	22307	16990.2	9502.42	3884.26	10634.3	9192.12	12782	16033.7
P02649							4693.47	4788.62		2807.46		1799.51		4406.31	3905.72	2702.66	2065.9	2698.77	3645.04	625.654	1472.57	11051.4				2767.82	2813.7	4115.3	2208.34			3330.49	4388.11	5426.99		11154.2	7043.93	3178.62	3610.73		2965.29	3735.89
P02652					22899.9	24067.8	18477.6	27573.2	17096	27318.7	34839.7	23150.6	10516.5	16880.1	25538.3	36931.2	8426.64	6317.82	9240.62	3088.36	7723.4					7865.36	22298	27058.9	12226.3	22139.8	30917.5	26302.1	34929.7	19127	21675	23594.6	15515.9	4537.91	13624.5	11976	11117.4	12122
P02654							4996.64																			5142.04	4803.95	11306.2	4795.96					3919.58	3448.04			3091.69		1728	1954.24	5753.35
P02656	120057	38677.7	88713.3	150586	8318.04	7441.66	87542	16163.2	2779.26	10605.4			6289.77	13576.1		9097.39	31426.4	29463.7	31390.1	14806.9	32327.4					18504.8	9395.91	4800.2	13008.8	3088.46		8242.77		1845.95	886.705			124418	104974	111862	105822	124409
P02671					3157.58	3158.43	6467.54		5437.04			6310.53	9429.13	7525.94	8779.71	7504.31										33998.1	1964.97	764.07	27612.6			3291.55						2416.61		4761.85	1405.01
P02675									32387.1	34431.7	34415.6	26819.9	28024.3	41417.8	22775.9	29301.4	4720.61	4049.11								44459.1	2320.69	1228.27	34664.8	16888.4	23835.1	22064.8	9450.14						4893.88		2793.02
P02679			108583			3232.44		21072.4	95151.6	163260	30285.7	29993.6	160507	271983	27893.4	40234.1	172635	339069	497042	195815	644340		125755			10782.1	3762.01	2578.81	54225.1	45788.1	197521	118606	277804		4763.64	27419.2	100355	572718	424021	315747	621942	326653
P02743					50285.8				39179.1									3820.02	7464.86	2249.9	20053.9					2609.03			1110.54	45931.4				37539.9				11746			8531.94	8018.59
P02746																										4060.54			3261.39
P02747																										1989.34			1686.06
P02748	48965.2		10718.2	52115.1	21809.4								1573.21													1316.03	1080.22		788.874
P02749	929387	160388	1215950	274264	22986.4	16398.8	19725.5	13809.6	20866.2	21961.7	17231.9	23339	19768.2	17812.9	14026.2	13980.2	27175.5	21760.6	26011.6	7369.39	21871.3					8713.55	16072.8	17743.4	9243.4	21099.1	14489.9	18239.4	18582.2	18962.7	23062.3	30049.8	15431.8	26988.1	38488.8	46663.4	54455.3	51177.9
P02750																			2018.75							2529.47	1034.34		2284.15
P02751					8297.64	8580.13	15770	8817.59	10659.8	7884.38	15497.3	14068.5	11569	14915.9	14458.2	16586.9	4791.42	4644.5	4406.25	3098.11	6532.42					5148.34	1156.97		4593.43	6293.3	8074.36	5625.88	7687.58	4169.64	6552.05	10378	5743.68	10922.3	4096.27		8396.49	4670
P02753	4104820	1374050	3375520	3752070	1382550	1550690	1108340	2413810	99262.8	91997.2	86940.9	94726.8	237174	154729	137379	176186	60758.8	57642.5	60556.5	22850.5	47037.6	275862				125311	108973	42784.1	103964	116262	120816	99090.8	108953	73222.6	89454	32979.5	61648.8	70900.5	78262.1	99714.1	81263.5	80908.3
P02760																	7874.85	7702.34	7078.97	7502.09	7336.59					1369.21			1161.76										20224	15201.4	14350.2	10458.6
P02763																	3330.95		2690.65	2013.52	1747.12					1889.44	1176.69	744.215	1764.69									5440.84		4037.62
P02765	343682		131504		310292	738017	4823.6		22647.4				45255.2				25574.9	29801.1	21758.4	10757.2	35146.7					35678.1	32575.8		26784.2	36308.1				33018				27139.2	32491.6	34846.1	33701.6	32141.7
P02766	2336080	1624490			176202	150044	158482	140148	424804	245560	548895	210436	1310440	856375	1014440	1182120	996200	648043	1127710	187251	1020390	1998430				36273.4	92144.5	30780.2	55575	194373	272828	314339	389739	356765	294135	377410	243981	3631550	3127210	3709380	3225990	3644900
P02768	27408000	16073200	30755400	25132500	5272240	5104140	4721990	4362940	5763730	6799030	9067830	6956270	7075300	5269090	4924740	6191570	4709800	3233640	3906880	2781840	4005200	23908500	24290100			1605050	3753650	1838510	2170310	5452240	7249330	6008630	7383360	7595370	5859820	4875780	5667420	6112000	3925000	5399690	4663540	5410280
P02774	1538990	1230190	1270150	1011270	1348250	1211310	647984	935885	44970.7	22400	23557.3	22034.5	76693.4	68158.8	118338	94900.5	11112.2	12167.1	13682.3	2805.18	10045.9	37000				146211	316335	44228	110066	102562	59880.5	24125.1	45209.3	18715.9	21225.5	9146.73	13455.7	7781.21	20912	14642.9	19773.6	18178.6
P02786					1405.48	1202.14	2187.9	2178.1	2817.87	2032.47	1775.74	989.533	3825.71	2077.96	1444.96	1464.02	773.657		2644.84	336.232	2111.75					255.232	740.746	433.954	413.042	1788.75	1009.72	1924.08	1263.39	2367.2	1331.89	2835.38	511143	1281.15	1349.2	651.016	1126.03	1329.72
P02787	550263	345860	1185060	419626	10748100	9134600	8461170	9806200	9530430	7680450	7663270	6793720	8343170	9313000	7173010	8513580	7151010	7027300	7958760	5235430	9454530	1822340	1587940			3056870	4921000	3974300	3134410	6681090	7970140	8768070	7562990	8804200	7677670	6053800	6931880	11561800	8388850	8593750	9513430	9342490
P02788	4438620	529759	6508590	4994250	1219990	1659680	794433	375132	87342.2	126511	338283	430010	202334	152496	183778	610874	136352	166813	176031	330402	550292	343955	291467			243251	499679	212827	209814	215595	421751	57697.2	381954	94739.3	210909	88925.9	86386.3	182551	130661	201486	222420	235680
P02790	701319	314624	542878	206147	3340780	3834040	4220510	4285650	5077410	5260770	6699420	5734500	4711970	4725460	4526040	4712120	2507520	2083650	2502340	1186740	2404040	112029	91795.2			2176180	4833190	4783150	2619650	3724300	5337260	4951870	5095210	5041520	5568150	5713610	5479970	2937940	3238870	2796370	3381650	3204370
P02792													4264.33	6219.26	3876.25	6705.49		1838.35	1675.98		1892.81
P02794																	4163.15	3476.23	2806.89	1091.81	3188.21												10369.7						1843.88		1092.46
P02795;P13640;P80297													874.283
P03905																										1022.3			1223.68
P03915																										704.528			446.396
P03950																		1821.14	1867.29
P03952					945.928	2461.04	6744.22	8393.87	7342.92	4098.05	6908.71	14569.6	5249.06	25011.7		3765.89	6230.83	5786.21	6669.27	1919.83	7109.08					2591	4590.98	5796.4	2286.09	2276.74	9865.7	6245.98	7459.01	6021.34	4690.43	4653.04	3424.06	8736.08	8810.11	11008.5	11417.4	12416.5
P03973														466.474					682.034	1354.07						3486.32	1796.24	2724.85
P04003																										7482.5			8367.26
P04004					11319.9							816.031														3606.66	1827.67	1780.43	3112.42					12929.5
P04040							8670.9	44703.9	74602.6	107280	151693	128725	87521.1	122556	83136	81885.2	93249.1	99332.9	92925	36370.1	120606					11776.4	6437.89	8840.04	11515.7	72062.5	144761	255632	182588	57565.2	74653.6	149377	112414	140646	130404	148064	169886	171735
P04062													3542.8			469.158			2500.65	2954.16						7027.7	2072.8		10110.3	1862.79												7455.62
P04066													2642.8		1329.22											1254.11			860.065
P04075					6693.71	11159	9520.69	11742	16541.5	41022.1	26289.5	23374.6	50989	67757.5	81417.6	54676.8	17442.8	34815.1	42020.9	12975.3	44808.3	15778.3				57013.4	5774.95	3085.33	32028.3	3866.56						6165.7		5681.14	6912.92	5607.43	7619.26	2919.96
P04080																	3369.03	4033.89	13699.2	3496.69						67174.7	2539.91	741.549	58549.4
P04083						1782.92	796.702			1935.71		4262.19	2780.19	20668.8	817.258				8643.53	2370.71						60138.7	4641.78	1576.76	43228.4	4106.69	830.796		1257.94
P04114						4156.85	3455.05	3813.96								16022.6										15777.4	290.647		13925.8
P04156																	1441.69		1508.34	1202.49	2772.54					509.93
P04179										1150.65			2370.88	7001.83	1397.52	1213.33	1023		23935.4		1988.6					909.972			942.218	1959.51
P04196					1404.44	3337.71	4789.02	3521.79	3188.93	1783.92		3562.91	2910.53	3842.12		3153.25	1355.45	1105.7		333.5	710.849					5135.48	3420.99	2990.77	5014.11	1882.25	3285.39	3034.18	1763.33	5621.22	4294.86	3545.6	3545.6
P04217		2461690			2012260	176327	97121.2	833855	51792.6		30041		129466	43782.9	58934.9	117988			7630.97	4782.25						82065.4	202917	63464.9	104976	68804.2						11766
P04259										13548		33837.1	3923.99			7340.83	15426.1	9341.47	104891	26326.5						33873.4	7574.84	15075.6	71625.5	17953.9			2535.1			22404.4		21525.8	4806.13	19068.7
P04264	114592	103951	218832	254873	225842	511859	1020430	675286	548607	1379070	982458	2355030	1747820	876819	683519	1197740	2420250	3002980	1364550	4396880	348952	202683	415009			2300460	2204120	1374930	2325840	3160230	1128360	856930	716425	609271	740259	609901	591498	1172370	1644840	1312930	617591	379829
P04278					22193.3	30397.9	36782.2	35428.4		2623.89		786.714	926.352	6112.44	2175.25		2446.68	1075.1	977.842		2002.97					1060.63	2082.29	1592.02	761.773		1900.73	1108.37	911.872	1668.31	2931.64	2880.76	2521.93					1083.05
P04279;Q02383																				843.786
P04406	28402.5	20950.7	37122.1	15043.1	5624.56	4538.72	7296.46	7033.57	8713.47	7071.12	6277.34	11023.3	8038.48	10641.1	11737.9	13823.5	26517.2	18280.7	40318.1	12739.9	15076.7	30637.8	35759			42232.1	13853.5	4434.02	55485.4	16186.8	8899.25	8188.58	8123.87		3423.41	5451.89		14894.4	13732.1	7500.3	9491.66	7498.51
P04424									3981.84	5746.88	3202.28	5735.19		3252.51	3239.85	2591.32	1273.9	2245.06	2727.69	1553.28	3019.48					837.156			854.569	5370.66	6977.04	7204.14	7505.67	6231.06	4974.11	6379.03	6855.18	1775.02	4698.03	4345.78	4383.42	5699.71
P04439																				1048.38						7038.63			4463.05
P04628												1553.65			1103.85
P04632																										13909.9			10001.2
P04792							1193.21			4019.71	1889.52	9253.43			3137.8	3128.37	4677.87	3640.13	22046.1	6740.76						186380	7570.39	3998.33	149023	9115.96	3411.26	1200.93							4566.49	5759.76
P04839																										889.846			773.014
P04843																				1415.59						7161.28			6027.64
P04844													2330.96						1293.76	1205.96						4424.79	620.995	647.728	4014.18	5020	1571.51
P04899																	8286.57	4573.16	6237.32		1020.75					3513.16	585.726		3872.27	6127.3
P05019	87418.3				3334.15	11735.1		1243.21											1947.31		1702.05					463.995	962.919	1342.71	574.986		1926.49								2537.51		2754.11	2868.91
P05023																	608.207									3172.85			3428.44									23790.4	111858		12977.6
P05026																										8359.92			5936.26
P05060														1282.33	974.375		3711.55	2390.24	2824.2	1638.22	2113.03
P05062					660.027				1741.41	3856.68	2912.72				2490.13	1185.79	3883.84	6421.65	3486.77	7131.75							2584.3	1221.51	2692.44	3297.11	5118.66	3023.97	5428.28	4731.02	4694.48	3557.65	2999.45	2569.03	4370.21	3786.45	5889.88	2856.29
P05067										5527.52		12097.7	28806.3	22113.3	27137.6	21719.6	48788.3	48343.6	49707.5	20644.6	32346
P05089							7363.59	3938.48	20945.1	24342.7	26313.9	60337.8	18910.9	18411.8	20413.2	17703.8	13420	11917.5	26366.3	14373	9088.07					42878.4	30401.9	14341.4	38906	48273.8	37876.7	25405.7	28846.6	17758.8	21531.5	24233.3	23570.6	9568.79	14066	9777.99	10658.6	14409.3
P05090																			21799.9	1620.47						2844.39	3030.26	1944.39	2829.09										1729.31	2872.68
P05091									30657.8	34021.9	30944.9	37168.1	17700.1	20286.3	23897.7	24307.4	7096.87	12267.2	15403.1	2458.47	13317.7					5406.86			4084.68	47403.6	57072.1	44453.2	31379.1	60830.3	47072.8	47329	34471.1	18310	21862.1	20653.5	26269.3	25272.2
P05107																										3722.9			3917.57
P05109										1857.2		8817.3			3305.48	1618.22	2721.89	11978.9	206873	10668.6						415170	31407	17420	306606	90919.5	32248.7	93730.6	68274.7	12646.3	35082.7	45117.7	25284.8		8232.79			18377.9
P05114																	4018.08	5437.82	7942.54	3106.96	1657.68
P05120																										2717.42	1444.05	740.829	2283.73
P05141																	5635.29		4276.56		1397.17					21424.8	1108.78		17297.3	10791.9								4418.93	2518.54
P05154					5990.08	9164.32	11002.1	7854.52	4609.8	7826.45	8380.75	7186.91	8464.2	6453.01	3298.93	5360.44	10709.5	15565.5	13713.9	5401.04	17423.3					4256.61	11255.1	14182.6	5844.84	5222.69	4503.83	4959.43	3459.53	8443.89	7525.38	11614.8	8850.61	18585.4	21757	22291.6	25028.5	27110.7
P05155					3485.7	3092.12	5793.79	2645.16	8627.91	11849.6	13340.4	10121	28168.5	34015.2	27205.2	30238	9700.01	17123.8	19092.2	1675.05	24873					410.6			528.338									21898.5
P05156	1481280	1402970	3229650	1480510	103756	149851	207690	185001	193241	262441	255894	242449	163502	168921	136215	153678	154151	124471	167470	85504.8	176295		128782			55560	211820	248471	89935.2	127549	175940	151995	169783	194870	178111	257805	251408	136020	140418	187664	208031	233206
P05164																				1161.16						6397.67	677.112	452.445	4917.52													8130.27
P05165									3446.66	1243.73	2233	2902.08	853.982	2373.64		2630.21	1277.05	1060.56	2595.88		2561.04					1254.95			359.211	4966.53	5346.73	4726.33	4416.75	2915.45	3969.33	4816.33	3182.41	3324.65	3377.25		3929.83	3193.37
P05166									5785.36	6017.38	6942.78	5948.2	4901.98	5106.79	5612.6	6995.09	5195.11	2700.19	3451.57		2473.61					1025.94			873.567	8721.09	10841.8	10901.3	8191.81	9557.41	8701.46	9309.15	6553.92	6020.41	2958.92	6173.46	7057.53	8205.56
P05186										29585					1853.01	2009.58				1096						3159.32
P05198																										13229.6			8025.94
P05204									3981.61				19673				4135.43	4805.81	5795.74	6003.9	4120.27					1134.74
P05386																	7797.61	7595.31	6244.56	2540.66	9184.51					42591.4			41111.8									3531.28
P05387								12435.8		39615.2			2671.23	8069.84	9402.75	1344.52	5094.51	11302.1	8182.76	1738.92	5066.69					26149.3	3231.78	419.81	22831.3		7125.09							8660.45			4569.01
P05388										1426.37		1762.7	889.636	3231.27	1389.4	1337.71	2139.87	1558.31	2413.13	952.566	2876.35					14120.8	1218.27		9805.1	1613.35		1176.19						1929.73	392.15
P05408										2411.53		2443.21	1398.01	3874.61	6306.37	2619.92
P05452	113819	10871.1	40806.9	134923	26286.7	35016.4	83696.6	62756.9		2120.31			3521.16	4099.04		8397.16				4063.72						2964.43	7581.39	3454.2	9693.82	1896.96		3570.29							4489.63	4659.08	3604.49	9312.46
P05455									723.47				3058.71	989.744		337.977	5163.21	3834.86	3281.25	1350.99	2522.48					5155.44	670.057		3640.45									2685.81
P05543		47038.7			23898.9	23361.1	24025.3	26336					1898.91		1058.68	1778.38										1670.13	1057.26	261.736	1068.12
P05546	145960	86458		77115.1	30635.1	43192.7	35656.2	54517.9	11752.2	7080.78	9029.68	5023	10152.4	17986.1	23603.5	19361	18974.5	24423.4	26926.4	3374.88	22357.2	44328.7				4333.59	2120.87		2906.54	11732.1	25821.9	31240.6	33808.8	10465.6	13332.8		9166.64	23423.1	24312.2	21517.5	23180.5	29998.4
P05556																										566.827			546.709												722.098
P05787																				1473.41
P05937;P22676													6580.55	2240.38	1281
P05997										1728.19			11759.4	8754.71		11774.9	7324.06	8574.16	8438.91	4557.75	10285.4																	1427.27
P06126																										1596.27			1132.44
P06132																		3059.7								917.876			847.61
P06241																			1784.8							3870			2579.84
P06276													4478.12		621.428	1915.04		7014.55	2302.2		3252.18
P06280														1261.51	690.51	1123.71		857.461			729.433					428.129			520.701													1276.6
P06310																	7598.34	15344.2	4988.59	4222.97																			5349.33		13517.9
P06312													7295.48				13143.9	11587	18507.5	10078.2	8569.24					5125.76	51789.2	42834.5	19144.3									21773.1	31085.7	23726.7	20120.7	23945.6
P06396	244630	153693	108508	237654	84763.1	102964	123192	151261	3229.23	5521.98	3744.83	5664.93	11762.4	11033.7	11961.9	15705.5	3723.96	4894.12	8208.6	2469.54	7044.05					25244.5	8808.19	4190.86	22175	6955.93	4208.01	3136.17	5391.64					10982.4	3653.65	3217.9	1497.99	959.097
P06400																													1291.5
P06454													8808.17				7696.25	7529.39	10250.5	3601.14	4906.65					4411.69
P06576								3020.82	3760.58	4334.21	3394.56	2841.36	1606.96	3191.92	2209.78	3631.48	5901.41	4150.05	5474.99	3044.67	3007.15					27516.2	1764.39	1356.37	24402.3	4960.71	6688.03	4789.16	4776.4					6756.27	3118.29	1929.09	6020.55	3807.09
P06681		27549.9		14098.7	9849.23	16653.6	15154.7	13244.8	10479.4	10880.2	12596.5	10841.1	10536.4	12335	9919.83	8993.7	3116.46	2382.32	6236.39	660.31	6407.3					2483.62	5163.99	5026.29	2281.09	9206.48	14006.3	15610.2	12661	15901.6	17212	16476	16091.6	5313.02	8169.81	4637.99	6857.16	9041.33
P06702					2653.56	1600.48		4889.87	3139.8	3541.52	3517.44	8111.18	5728.56	2043.85	5469.42	10272.7	3054.67	11532	870199	9080.94	7058.03	10060.9				404763	31136.1	12547	380720	42323.8	53744.4	60001.3	42214.7	14969.2	25639.3	12212.5	6308.85	3465.5	5692.62	4734.25	3544.75	18974.5
P06703																			16669.8							9547.25	3589.97	1375.5	10643.1	5207.59
P06727	137254	43107.5	275028	59892.1	48764.5	28993.7	34634.1	40722.9					2634.81													10948.5	8180.83	1628.18	10777.3
P06730													920.027					2169.94								5812.47			5632.9
P06733		45739		43777.8	21797.8	26402.6	26677.6	28135.5	81489.5	85513	87563.4	86650.4	139401	185206	171923	202760	105065	127468	162267	31682.3	175813	107495	137577			209370	9331.33	5703.55	156337	15260.4	13487.6	14125.1	11996.8		4348.49	4778.8	321679	24109.3	8540.02	4806.8	7127.46	7643.49
P06737						5487.75			8287.81	10063	8562.67	8899.32	7215.05	8864.6	7496.83	6728.97	5809.53	6030.22	6954.91	2597.05	7568.87					7303.27	783.759		7292.57	8191.52	15834.7	15532.3	15392.5	11259.9	9758.08	14397.5	10697.6	9624.74	7730.42	5548.24	8418.55	8682.51
P06744					1110.32	699.06	1263.08	1308.08	3769.39	3336.3	4168.72	3091.22	6950.18	10760.4	5086.74	7906.49	1630.09	4744.38	5266.22	1591.69	8472.29					9775.54	998.472		8953.92	2520.57	3125.48	2957.69	2681.35	1480.95	1610.54	1556.12	983.643	1610.72	912.55		1168.03	1799.64
P06748										4827.3	3181.59	1120.03	9254.49		1795.57	3031.92	5054.89	6644.93	7349.16	3881.4	6522.12					8326.55	998.354	678.495	6207.4									7949.45	3096.51		5496.52	3151.64
P06753										14300.2		3723.95	4529.04		4366.19	4512.14	3812.64	3806.17	7729.11	4172.66	1708.93					19315.2	1201.57	1820.25	13609.7		11969.2								618.52	1128.09
P06756																										1161.73			1142.82
P06858	627833		681540	647703	100660	66649.9														183.326		64390.6										26697.5
P06865													5551.51	6867.15	5059.73						870.306					426.498			733.414
P07093													5634.12	2961.29	3887.9	2337.21	1902.04	2307.08	2620.87		3878.15
P07099																										2316.75			1390.07
P07108					2345.36	3469.64	2470.77		13763.6	16163.2	10867.4	19024.8	19410.2	23661.3	28145.4	23920.5	20892.6	23446.7	21123.2	15474.6	19475.9					80835.5	2312.07	682.278	57341.8
P07195		25240.1			9242.89	12432.8	11704.9	4882.55	8507.58	11728.7	12990.3	10834.3	28672.2	47571.6	32560.6	35054.2	12342.5	15400.2	17172.6	5862.55	26413.7		16074.4			4252.31	688.741	741.787	3934.86	4497.58	5381.32	11671.5	5078.69				2188.32	9118.73	1987.72		8697.17
P07197																		2528.99
P07203																			444.273							789.827			707.151
P07205																										1523.03
P07225													2952.78	2222.63	3217.11	3103.09	2694.2	2747.49	5974.85		2419.42					1857.83	521.302	377.48	1475.01	1107.45
P07237									2012.35	8516.33	4256.32	5971.23	15198.6	7884.42	13618.8	14734.1	8788.77	8447.7	12362.8	4898.01	9910.11					52861.3	2526.3	4675.5	55206.1	5983.96	5593.04		2217.94					2564.39	2510.91		2901.47
P07305														34681.5			2055.61	4082.36	1316.21	1210.86						11588			7576.64										1597.27
P07311													2818.26	11160.9	5537.58	5076.93	4581.61	7027.13	6503.14	3854.23	7868.5					112.335			171.619
P07339					2448.58	3337.77	6568.39	6019.57	2713.51	5926.34	7426.66	17906.1	9206.8	17137.6	11024.8	9287.11	4734.4	5704.78	97991.2	5984.99	9536.31	17263.4				93974.9	12517.3	4669.58	71436.8	9269.6	7963.51	6355.82	5211.58	4997.11	310.647	4852.94		3148.75	3938.3			1528.92
P07355							2980.42			4861.28	6310.03	13387.5	3024.69	1691.91	3590.97	1023.45	7672.35	9057.25	86864.7	9889.55	1788.4					37221.5	8834.57	4467.19	23696.8	18311.9	9675.4	2551.47	5178.99				2841.45	9267.07	9011.67	5910.13	3353.27	2966.81
P07357		9993.37				5110.66																				1242.7			1166.36
P07358						1475.96																				2076.07			1020.3
P07360																										1913.26			2296.6
P07384							1746.44			2190.78	2584.43	2982.34		3415.53				1139.11	3351.64	6209.28						13027.8	1040.21	385.166	10809.8	2390.53	1341.89
P07437					8407.77	12481.9	7195.1	10329.8	10589.9	9625.65	14054.9	16269.9	25054.4	18243.3	17806.3	18010.7	14870.7	13236.4	16793.8	9288.66	12889	27408.7				50187.6	2594.34	928.543	42625.3	9230.26	17091.8	13100.5	12873.8	3073.92	2526.88		2055.65	20085.4	15305.2	7779	9984.07	8393.76
P07451																				2327.22
P07476																										40145.2	987.144		30757.4
P07477																	2490.52	2479.64	2005.35	96744.5							23764.8	119371	23061.1		11161.9				13687.9	22899.1		1128.7	2555.2	3828.03
P07602		54517.7	241710	99949.5	3326.84	8849.82	6368.68	7604.57	14098.1	18593.6	19753.8	15438	27866.7	48384.1	41049.9	43562.5	45869.3	48476.3	64681.5	11536.8	59843.5					872.385	495.19	116.767	533.782		1875.68	1765.64	19173.8			22617.6		9961.93	5688.67	7102.15	5578.18	4724.55
P07686															2428.39				4056.15		3596.2					2504.65	1981.08	1132.04	2889.05								1655.12
P07711													2084.3	2366.5	22353.3	15453.8	1642.16		1863.01	1605.6	3016.63					1154.8			598.9
P07737					8676.79	9866.47	9266.44	12487.4	23145.8	20288.3	21182.2	17974.7	41828.7	51066.5	35091.4	45916.6	31212.8	35643.3	38436.6	11958.1	42391.3					84312.7	2803.12	564.114	77236.8	4825.66	4516.81	3962.94	2698.64					2585.92	1611.6	1397.12
P07741																										13166.5			12141.6
P07814									5475.35				4433.79				1553.52	2240.12	3768.78	1661.48	5039.84					6571.28	2569.41		5421.88	11706.3
P07858					9352.46	8079.5	12421.6					3233.42	3524.85	1636.23	5892.07	3564.66	3310.87	3359.03	15123.4	1210.01	6364.55					7323.93	1836.74	1756.53	5851.08
P07900	281185	122311			10766.2	11584.1	10023.1	8504.82	7034.69	9283.21	10866.6	18920.7	33608.7	22760.8	42280	25853.6	16567.6	21523.1	22690.5	4601.68	20194.7	32570.6				54188.8	4323.4	1656.66	43380.3	12645.5	8366.9	10338.1						20129.5	3930.05	17005.8	15753.9	13929.3
P07902																										283.789			189.82
P07910					2544.28	3571.16	3427.77	2999.86	3014.25	2348.39	5039.71	2395.8	13346.4	11052.5	12614.6	14263.1	4838.38	2832.83	8925.03	2663	6607.39					17877.4	998.719		9710.35	2064.87	3501.34	2527.59	2810.73						1621.87
P07919																			2749.71							376.019			226.789
P07942					82214.6	1761.62			655146	696755	633790	578713	947976	545742	554157	670582						222528	101588			662.765	5993.53		720.708	526900	668299	671136	633693
P07947																										1412.18
P07948																										191.561			121.451
P07954									2290.73	2211.34			1691.46	2271.44	929.492	2093.99	2098.4	4318.2	1176.01	22663.9	3335.43					3027.06			2458.41	1580.07	2678.8		1936.41				1914.68	69156.9	184.819
P07996	114046	78283.5		99853.3	32771.4	37421.4	33521.2	28915	1724.52	3559.8			5756.82	7496.75	6378.27	5908.92	1839.03	3086.43	3641.02	816.669	4406.84					3240.2	1301.42	531.032	1836.28							419.849						2033.13
P08123					7920.9	7658.9	10596.1	5753.91	29819.1	30040.9	27508.4	35572.1	41864.7	67695	72317.8	82863.9	21902.8	20196.5	18743.1	9874.68	19175.3																		1421.78
P08133																			15702.8							3888.75	508.821		2715.53											2350.92	3339.58	2176.69
P08174																													499.531
P08195													3984.05	1654.27	2679.75	2881.93	1169.32	5169.7	1927.53		4340.12					482.879
P08236										1165.29						619.841			2376.97
P08237																										1540.68			1243.86
P08238	206893	80027.8			5690.03	4758.32		6129.39	2578.67	5318.84	5071.88	4879.14	10631.3	7368.51	16754	12924.2	5816.46	4769.57	5733.84	5802.8	5225.64		16389.2			36799.3	1960.76	15623.4	27317.3	31565.2	12559.2	12538.3	7253.65					9644.43	2182.37
P08240																										2213.27	1877.26		1268.17
P08243																										405.035			292.119
P08246																	635.637			1076.39						46736.5			60766	952.565
P08253						3634.08		3663.63	11902.3	14292.4	14125.1	16771.9	17347.4	24400.1	37803	37483.1	8182.25	8050.3	10271.8	2641.71	12272.6					639.958
P08311												8364.55								2410.56						19522.9	2398.69	623.124	17159.8
P08397																	856.324				2124.24
P08519																										2138.88			1124.04
P08559																										2209.44			1409.78
P08572									17144.9	28443.7	26228.3	30519.3	14517.8	46697.4	47765.5	29195.8	11312.7	11423.3	14124.2	7302.42	15708.9										6184.31	10317	9585.65
P08574																										2739.54			1935.02
P08575												5964.54														501.313			253.018
P08579																	815.095	1259.82	1343.68	776.706						1498.11
P08603	102198			46747.7	9791.9	37524.7	43103.5	14619.4																		2652.71	1376.78		2681.36				1165.95
P08621																										2430.9			2185.88
P08637																										1919.97	1302.23	929.023	1638.13
P08670						4821.7	12043.1		38700	61615.8	34260	39505.4	42456.9	37664.9	33544.5	50218.2	17869.2	24757.8	22116.1	12073.7	22154.2					22148.5	774.546	318.645	15712.6	41031.4	36737.3	39863.2	31609.2					30829.4	5394.23	15209.1	26795.4	2686.39
P08697	113064	64198.7		113979	11476	22273.4	27533.3	15607.4	3197.55	8664.41	12588.2	14680.2	11994.5	7405.69	38953.9	11584.6	29204.1	45795.4	43162.6	9268.05	40176.9	33639.9	54333.9			5460.48	2340.62	13636.2	2128.52	6360.88		21329.1	15602.7		3968.02	15713.6	7187.09	33853.7	31217	31648.8	20032.9	44823.3
P08708																4757.74				641.905						3880			3165.88
P08727						8112.26											4647.58	3316.55	3710.85	58570						15806.7	18829.1	11599.1	7259.2
P08754																										1260.38			983.304									1828
P08758																	2754.14	1558.66	5134.99	798.906						14818.6	708.779		13803.3									3161.87	1345.63		1983.28
P08779					2249.96	8243.28	14809.7	7249.64	2537.01	15526.5	12501.2	47630.8	18545.9	8319.11	14201.9	7398.69	18021	23702.9	104856	31591.1	2780.28					281806	21972.6	14172.8	179495	33200.1	19754.5	11503.1	17626	10575.1	5836.82	10394.1	8602.54	51101.2	12851.5	12303.1	7471.45	5584.19
P08842																				1824.76						2954.66			2844.57
P08865						2303.65			5184.62		9289								8305.29	3003.62	24763.4					22089	800.346		24174.5	5084.49	2668.14		2348.89						5759.87			42805
P09012										6084.29	2920.35	5724.61	1938.08	2759.28	6180.4	3387.66	3957.64	5354.84	4491.86	2770.58	4441.71					4584.43			3131.47
P09104									3553.2	3641.77	2090.73	6403.52	4407.72	8075	3155.8	6280.73	5047.74	6901.29	6662.2	1604.95	10377.5																		21634.6
P09110										3483.73	2375.33	4269.7	2369.58	1954.71		4619.63	3334.39	3224.73	2816.75	1831.31	2445.12					1868.22			1855.4	6933.48	8323.9	5884.76	6407.76	8127.24	9578.05	6526.32	3760.78	3571.42	5036.99	5827.77	6137.91	6032.21
P09132																										409.94			456.377
P09172																										289.421	1061.75	1089.73	503.468						1521.79			15710.6
P09211					10955.6	7418.6	7989.87	11543.5	19645.8	23588.6	18661.4	21877.8	52838.9	45264.6	40169.7	51251.9	15623.5	23798	38571.5	2549.14	27373					65923.3	2629.64	845.076	64647.2	3706.09	4843.54		8499.19				239724	118910	31604.6	82422.1		71545.9
P09326					3101.33		4230.32		6605.83	5627.88	6725.94	5185.88				6608.56							15159.4				994.098	361.842	497.592	4977.51	5351.98	9314.99	3848.8				4857.79
P09417														3951.39						423.613						1704.45			1493.31
P09429					3254.87			3953.89	3990.56	4117.41		9903.37	37336.4	33242.6	78257.5	45693.8	16182.4	19393.3	18283.8	8797.38	16370.1					12912.4			13426.5										3108.97
P09455																2769.3	7308.39	7012.98	10099.6		11866.8					2876.14			1918.29
P09467																			226.348							109.79	216.917	1340.4	756.97
P09486					954.027		3226.66		40417.6	48505	46466.3	33080.4	108116	65759.7	80092.5	113340	38200.4	44142.1	51932	20595.7	33204.1									12649.5	11272.6	16493.7	19402.6
P09488										2110.72			2537.54	2191.56	3007.26	1316.87										3896.56	438.089		3623	3356.96	2972.68	3306.98	2351.42			2134.59	1223.03
P09493																				1325.27						9381.14		279.493
P09496									5798.45	4352.17																5889.26	4112.19		2803.54
P09497																										10333.9			5008.49													2040.72
P09525																			6452.79							20577.6	1527.63	512.157	15782.8							4150.94	4647.25
P09529																			1387.71
P09543																			1122.91							3139.1			3230.41
P09601										54506.3																10912.1	411.59		8763.11										8723.24
P09603													1318.96		1974.82	1178.06	596.378	818.44	554.592		1497.62
P09622																	1907.01	1303.02	3980.08							2402.5	288.711		2182.44
P09651					5992.1	8940.22	7104.2	10643.6	8883	10387.1	11664.6	14585.9	15021.2	25986.4	26619.2	24696.4	17843.2	15195.9	12438.3	5132.21	14804.1		122747			18438.8	1398.59	371.145	12469.2	3287.63	3405.92	2660.93	4186.11					11450	6895.59	3461.46	4629.36	1763.33
P09661																				1004.65						3351.28			2331.14
P09668														1494.72	836.063			436.401	4517.11	674.62	2040.6					1200.67
P09669																										2838.2			2563.2
P09758																										588.05			524.105
P09769																										119.481			305.257
P09871													4267.24													2665.19			2203.75
P09874													358.157	6650.85	4917.14	4553.75	1950.81		636.15	1588.38	2385.43																	4565.41
P09917																										782.605			720.277											1915.45
P09936									13184.9	16731.9		18933.2	13108.2	19531.5	24492	24586.2	8946.66	13280.3	24260.7	8033.67	18365.2					437.058
P09960									2616.65	2718.85		899.358	4044.32	6514.39	5641.14	4963.02		1281.19	3764		2147.7					16276.7	340.06		12880.9
P09972							751.985		2211.4	4569.95		6718.09	6095.6	9465.33	12281.6	5028.17	2699.75	3174.13	5059.84	2324.45	5339.16					3569.01			2754.73
P0C0L4	272723	262909		199756	110869	198257	172723	157251	13450.9	10489.4	11960.5	9565.17	17822.3	16295.5	16194.4	15097.8			442.123	1560.75	3598.45					14171.4	8630.25	1531.63	12639.3	13613.2	11361.4	10774.9	11572.8		8094.68	7022.55	6764.81	5481.43	18670.7		12925.9	6096.04
P0C0L5																										1368.52			1137.32
P0C0S5;Q71UI9																	86838.5	32310.6	555.514							5728.02			2854.6
P0C5Y4;Q07627;Q8IUG1;Q9BYS1																																						2309
P0C7H8;Q9BYR9;Q9BYT5;Q9BYU5																											4210.69											57243
P0C7P4;P47985																										2722.98			2299.8
P0C869																		388.405								5354.18	1349.25		4607.69
P0C870																													348.515
P0CAP1																										361.75			365.685
P0CG34;P0CG35																	9864.01	6486.8	7367.79	6735.44	1698.41
P0CG39					21506.2	22857	24755.6	37616.7			1002.37		2212.24	2037.03												34059.2			11760.5
P0DJI8												23423.1					3826.76									1052.35	2703.39	3075.16	1497.95		21288.1				1979.27	16227.1		6497.65		2565.53	2434.65	1879.02
P0DMV8;P0DMV9									5404.84		8610.88		9296.79	11904	6252.85	7253.34	8706.19	10654.2	10815	4553.19	8288.42					72126.8	2273.15	1337.09	65460.5	4058.24	12121	12878.1					3602.63		6255.3		3537.78	3363.32
P0DOY2;P0DOY3					75668	59863.1	68656.6	57027.4	174549	84624.7	38757.4	97924.9	212041	74770.9	48837.6	86268.2	58779.9	20572.9	66736.9	39697.3	75461.3					179353	242470	169469	164055	43361.7	89073	103619	122552	80966.9	146059	102480	123820	84861.2	69070.4	99860.7	227362	186545
P0DP01																												310.271
P0DP23;P0DP24;P0DP25					5160.4	9810.23	5680.75	6969.75	20655.4	11030.9	17028.2	23894	36805.7	34385.2	66294	45239	96768.9	111342	204702	47751.9	62286.4					94769.8	5132.95	320.37	104715	6411.59	9083.46	7389.81	7617.07		6819.25			27410.7	28082.7	33484.4	28332.4	20202.4
P0DP57																										4377.77	3745.06	1392.97	2042.81
P0DPA2																				892.005							2447.05
P0DTE7;P0DTE8;P0DUB6	34220.5	35179.2			26127.7	38237.8	50564.3	40953.1				5706.99	2013.59		1371.28	2056.2				1646.67						1559.18	1957.82	815.804	1772.88
P10155													4785.69	4780.8	3008.66	2756.21	2217.73	1417.32	4116.06		2128.36					1864.67	392.193		1280.8
P10253														2248.71			2517.47	3557.87	4957.16	1427.02	4348.51					1077.13			430.292
P10321																	1059.84	847.729	1065.77							664.242
P10398																													457.565
P10451																	4145.57	3775.44		2662.84
P10515																										1041.99			1568.03
P10586									3583.22	10114.4	4247.47	5389.02	15090.8	10410.5	8987.87	13341.4	10492.7	12350.7	13839.7	3056.59	13763.4								2287.16	90366.1
P10599					12598	13715.1	17265	13300.1	25549	19839.5	50476	32546.6	36668.1	52319.4	40244.6	50842.3	40909.7	50772.1	93446	28012.9	62777.6					41879.4	9318.59	2608.27	33648.1	10690.3				2803.96				9468.26	14774.2	6321.57		4529.11
P10606																			11860.5							5806.14			4646.97
P10619																										2998.75	295.116	406.699	2327.28
P10636																	6784.54	5999.8	7775.15	2300.8	2668.15
P10643																				27646.1						1732.01	209.974		2099.78
P10644																		1322.45								2371.82	2697.05		2272.82	5376.79	1788.43
P10645																	5945.87	4553.8	6486.38	4337.06	1601.56
P10768									4079	26324.9						29256.5	8523.81	3985.67	15761.8	3169.2						5815.43			6230.86									8077.05	5916.95	4621.33	4626.49	3720.89
P10809				180052	8127.84	26347.7	4814.92	7981.65	14810	13119.7	17591.1	16944.9	10777.5	12004.3	14957.9	16986.7	13599.4	12072.8	15847.1	5317.89	7091.76					20996	5243.72	2956.63	16498.2	25127.8	49030	47995.3	38238.8	27259.7	32819.7	35400.9	20866	17111	18486.9	12381.2	13174.1	13200.7
P10909					9437.65	16356.5	13398.3	17693.4	50190.7	49407.8	46612.9	53120.1	99540.3	132372	92319.5	126723	70100.2	75008.5	88924.7	34860.8	75765.9	17078.9				1871.51	1825.8		1843.53	4607.63	3800.88		3736.58
P11021					6150.13	631.945			15218.8	17112.6	15083.9	21219.4	19862.2	15360.1	22923.2	17534.2	11585.9	12070.6	21811.1	3537.46	8508.64					63469.7	2493.91	2720.7	53670.3	12196.2	18694.4	12432.8	30186.5				149289	2500.06	2408.44	2831.6	2792.53
P11047									708765	540539	490668	543509	550445	661431	637080	715452			924.415				47109.1			9906.37	9797.91	11383.3		535910	564234	581161	574324
P11117																										951.331
P11137																	7055.33			3696.07	4166.46								143.419
P11142					6464.87	10689.9	11567.9	12913.9	11714	16677.5	14002.8	10735.9	16565.6	22645.9	14318.2	14210.8	11468.9	15661.8	22432.5	8983.85	12530.8	30583.8				90533.3	5089.01	3054.01	65474.9	9953.72	31696.4	30359.7	16341.1	7069.19		6049.69		4160.81	6412.19	3324.53	7382.59
P11166																		1260.39	1647.72							495.094
P11169																										771.067			488.541
P11171												3325.61					3912.18									926.767
P11172																										1169.14			982
P11177																			1943.33							1791.59			1234.51
P11182																										1163.86			1157.44
P11215																										2710.25			1986.4
P11216									7590.69	6193.24			6591.71		6116.67					1809.17						3061.43	641.308		2301.32	7918.55		5941.05	7510.89		5542.53	6943.34				20830.3
P11233																										13727.2			6692.56
P11234																										1419.64			2298.68
P11274																										2297.54			1386.62
P11279												2619.15					5562.58	4587.55	7187.29	5277	4774.78					2612.33	1546.63		3355.53				2148.6
P11309																										640.547			702.193
P11310																	1823.74	531.191	3261.86	762.471						877.808			2373.57				2831.36						2744.21
P11362												1097.74	3839.92	1971.51	3075.98
P11387																	7943.16	4151.27	2284.08							3597.91			3624.74									2894.67
P11388																										757.088			885.109
P11413						914.905						3305.83	2903.32		3878.19	2493.54	865.618	990.327	2799.75	1077.51	1376.1					5410.53	390.227		4136.17									1571.75	1177.25		663.158	678.214
P11532																			392.751
P11586													98064.8							2830.36	14011.4					5077.91			4924.09
P11717					4093.54			17015.2						3022.2	2499.44	2443.88	3233.19	1113.94	2522.82		17877.3					557.795	513.44		289.647
P11766													7839.84			21341.5										4466.65			4429.16
P11908																										834.808			853.738
P11940							9652.54	7975.75	6279.18	4533.15	4691.79	6431.75	6560.38	7754.61	7592.45	9889.77	4651.84	6161.55	5230.2	2914.91	6255.49					7446.6	752.349		7908.72	3852.07	1215.64		2951.69			4474.84		4641.99			10828
P12004													6569.15													2934.25			1614.28
P12035																										3786.27			3340.46
P12081									1162.66			936.606	977.817	2709.59	938.414	2227.78		9292.17	4945.1	4957.94	14069.3					4090.32	1371.73		4333.84	2985.34
P12109					5821.14	6937.38	4604.76	9175.32	21967.3	33783.9	27231.6	35148.9	62329.6	79535.4	68808.1	74973.7	43131	53812.9	61258.7	7826.36	75507.4	33024.5	49158.4															3782.31
P12110					865.942	733.367	705.331	1241.82	1077.89	1102.34	3398.85	2810.03	4935.07	3559.56	2746.01	4021.64	2900.36	1637.76	1658.27		2690.5						1472.18
P12236																										3462.5	866.81		2489.15	1942.16	236.711
P12259					1839.88					3821.64	4817.22	1818.26		1347.07	1499.38		3417.77	2922.81	3320.88	2293.87	4057.39					1911.67	6964.3	8993.23	3904.4		5990.96	2436.42		2421.17			3217.11	4928.47	4079.7	5703.46	4916.72	4858.58
P12268																	995.294	670.015								5442.48			4516.03												2092.33
P12270										1398.01	3118.85	4126.31			2019.79		944.906									1515.09			1114.55		2739.39	1910.12	1990.4
P12273					1668.41	3875.79	5397.13	4781.98	5265.33	17264.6	11738.1	23707.6	15038.1	5395.6	6590.4	4759.5	14352.7	11289.6	8655.24	17606.1						15138.6	51859.2	29173	25655.7	22470.2	15266.4	6372	16501.6	4536.72	4348.63	6095.85	4282.6	14732.6	13911.4	9961.79	3349.64	3410.6
P12277					3183.9	6534.62	4160.36	4055.58	7363.54	4909.69	5014.55	5101.14	14591.1	23197.5	30245.7	24889.8	18706.6	17249.2	17862.9	5613.45	14491.1					3668.15	453.211		2805.58	2586.15	3520.46	3229.91	2683.05					10853.6	5378.33	7309.42	4516.66	3487.12
P12429																			4655.17							12613.6	586.187		11540.1
P12532																			24555.6							8390.01			8836.96
P12814									650.388	1933.31	1409.85	1228.8	2395.49	2280.95	1568.31	2136.08			2532.13		335.003					5683.93	661.117		4958.9	2019.05
P12830																			526.802	741.957						6015.3	629.202		2755.13
P12931																			5063.94							1321.67			755.491
P12955																	2484.63		2821.95		3029.36					1057.62			1018.52
P12956					1908.16	3015.83		1867.53	1735.34	2130.83	2307.66	2152.05	5130.4	3704.76	3899.84		2918.07	1179.57	4671.01							9608.59	1231.49	100.389	7830.31									5179.48
P13010													2849.1		1809.84			6760.09	3627.63							13513.5	8319.26		11342.6				9287.48
P13073																										5270.94			4460.76
P13473													9422.69			5937.96	12113.2	7435.76	13454.4	5221.83	10894.8					3120.71	3251.52		2495.58									2340.21
P13489														3602.41	3759.25	3534.66	806.251	1255.95	4346.16	1682.68						18436.5	656.408		16990.5
P13497					2931.91	1183.88	3669.07	3080.13	2105.19	1693.21			2547.74	2256.59	1592.92	2098.99	398.001	500.433	617.364		197.555
P13591													7539.9		5441.47	1332.6	11906.2	14698.4	12686.3	4055.3	13632.1					1873.48
P13611		1042360							4591.52	3455.96	10673.7		19245.3	13365.8	14150.9	16997.1	10298.5	9286.35	9716.36	5575.9	7029.07		3647250
P13637																										1354.23			1454.57
P13639					5011.94		12463.6	5385.18	10591	13530	7752.93	13429.4	12372.5	15970.3	9637.72	11747.2	6861.4	9558.58	10774.4	4277.54	10490.6					63338.7	3000.92	2249.21	59640	7896.95	6912.32	15351.7	14165.5	2343.94			5678.31	10951.4	7895.8	4395.47	4345.12	4431.14
P13645	138484	106278	1048490	99332.5	42359.5	124823	245757	142336	74042.2	494088	345405	645253	244167	243485	384810	236834	772591	746151	430662	1141350	102479	152233	181967			1321470	549912	443034	1204850	578067	355514	284613	317850	143495	284105	232567	253997	278502	447560	356552	160271	97503.6
P13646										10484.9	3109.84		3579.01		4001.75	22920.6		13610.1	15177.3	27648.9						2528.94	2969.77	3097.51	2625.79	3429.51	3176.44	1941.68	9866.42	2808.75				1787.72
P13647					11241.2	13655.7	47500.2	25752.7	18717.8	47935.7	56968.5	115845	62072.6	31164.2	46666.4	37485.8	143722	165526	300484	382383	20241.5					793627	117677	90594.3	679900	96745.6	42090.7	20275	28739.5	29151.1	19475.9	56025.8	28703.6	94896.5	118147	80309.1	35306.3	22977.6
P13667													4650.39	2027.22	8068.25	5015.2	2532.16	2011.32	4447.2	1491.57	8650.24					5552.18	1264.89		5573.38							3088.4			29654.6	35680.7	30144.9	27467.7
P13671					3036.93	2833.57	3364.87	3690.67																		818.27			634.656
P13693						1059.67			2413.67	1659.7			4449.34	5974.21	4966.34	2003.72		3415.82	3734.36		2938.91					12416.1	922.941		10280.2	258.439
P13716													2397					593.915	565.284							1051.81	1696.79		816.423										1981.39	544.086
P13747																										544.501			313.327
P13796	165941	199611	54837.3	114649	27222.6	25216.7	26453.2	23410.2					3824.94	2464.58	1808.38	2418.33				1050.33						13499.7	1663.53	828.821	12655.4	5192.2	3659.52
P13797					572.145	4818.05		543.441		1106	1281.37	1239.97	6729.37	2491.22	4144.85	5553.76	2099.86	1458.66	4782.52	392.946	3613.74					13134.6	2826.46		8073.64	18757.6	6713.44	1728.43	1643.47		293.649	654.789		2080.65			570.436
P13798													2326.13	1690.85		2242.35		4682.83	3647.05							3479.23			3242.97
P13804																			229.747							2645.13			1849.41
P13807																										1613.94			1609.32
P13861								50699.8									3509.07	3256.97		4165.38	1838.4					1982.74			2035.75		66765.7		80306
P13866																										503.891			305.919
P13929										6329.05			7204.81	11730.7			12567.6		18825.5							15196.2	980.921		15151.9
P13984																										793.384			707.026
P13987																	4349.5	7146.91	8131.37	2511.27	7380.72					3808.94			1840.28
P14174					21608.6	22915.8	27711	22090.1	94253.3	118744	75092.1	119623	207969	218598	353110	299316	74098.6	64657.7	109322	30395.2	168267					42015.7	3932.27	1077.04	35122.5	4526.36	6388.61	6481.82	5760.11			726.866
P14207																				1083							1237.58
P14209																	3944.09	5230.7	3510.77	1238.77	1741.37
P14314													9918.72	5557.24	12066.8		8269.88	6894.33	10913.9	5036.73	7037.93					6001.66			3695.42
P14324													9859.96	4385.86	2003.6		2856.24	3302.62	6728.81	1549.2	5547.04					5202.13			5093.23										1553.82		1717.09	1446.88
P14384																				724.062						4422.81	1465.51	538.525	3247.06												983.199
P14406																										7926.39	134.178		5162.24
P14543								85206.6	1629380	267406	326952	243450	1034380	219913	245096	276798	18486.6	27747.3	39437.9	4572.91	30944.4	30911.1	39788.2				2509.6		884.775	645566	351903	194043	417682
P14550								615.539					2734.45		4224.64	4993.28			3358.23		2797.01					8620.42			7727.03	314.239
P14618					4446.15	4656.73	5619.14	3415.97	11322.3	14243.6	15708.5	13528.3	15966.6	21120.1	23141.5	24414.7	20855.9	24784.7	31921	8384.53	27475.8	43131.4	33831			69098.1	3580.45	1904.6	55098.9	11161.1	5053.53	5181.27	6248.94	899.961				13855.5	6770.74		13524.9	4175.92
P14625									2191.82	3377.95		10929.5	6826.52	4742.01	11371.5	9483.87	4912.56	6758.85	8737.92	3949.98	5160.72					18245.7	5100.98	2640.99	14688.7	7314.24								16098.4		3961.75	9230.95	6771.61
P14678									2194.69	2221.9	3396.84	3965.47	4868.84	6157.64	5497.93	6068.62	8027.27	9377.19	36291.7	9568.58	12007.7					4286.73			2863.96	1283.62	1342.61	1639.43
P14735	113115	49836.6	132386	153097	50193.4	40483.2	38011.4	48399.7	44446	35026.6		33729.8	46645.4	52961.3	25456.5	44318.2		39430.4	15778.7	16861	87243.6	76625.9	82640.5			4742.04	1182.31	528.849	3999.73	27524.3	34485.5	32895.2	31783.2	33022.7	2843.34	28927.2	17644.7	91827.4	69558.6	72489	67136	91785
P14780																										9803.22			6986.93
P14854										2574.61		2191.64														1703.39	195.373		1158.05
P14866													1191.59	3846.81	5580.58		1980.56	2833.85	551.885	701.046	8360.34					5283.26			3634.39									939.348
P14868																										11790.4			8796.92
P14923							5292.36	3952.9	4866.43	5113.52	2099.46	12087.5	2546.42	5179.18	6438.59	3503.1	9757.61	8462.31	12125.4	24021.1	1077.08					43643.9	5851.22	4340.74	35393.9	8306.29	5743.12	4086.9	3857.87	6471.32	2406.14	3277.86	3870.2	4468.5	11603.2	4453.2	3548.13
P14927																										1825.09			1964.11
P15104														2514.94		3739.92		1556.71	39789.8	4076.78	2823.35					33833.2	3383.11		26801.8	8779.08
P15121					2146.88	2067.24			4280.85	3320.48	3499.75	2697.37	9088.96	11878.4	10675.1	11188	7178.76	4381.63	5886.85	458.963	7713.47					1499.56			1533.73												1792.41	1854.34
P15170															1995.79		783.25	1257.79								5670.9			4769.81
P15172	1094350	38664.7	2271220	2494330	30755.5	46728.6	38949.4	15847.8	64817.6	30697	93243.4	54161.2	55094.1	54606.9	1996.95	78035	81252.7	75257.3	83780.2	49375.4	100411	163182	2222940			176584	8087.74	7359.35	180110	50335.4	46744.3	33264.9	42076.7	56381.7	53986.7	56905.1	17214.1	86356.8	71108.8	72482.5	55938	91687.4
P15289																										1115.37			1107.68
P15291									4765.29	7618.04	5670.95	5729.47	11490.2	9918.49	10217.3	9838.52	7670.76	7803.79	9107.42	731.287	11282.7					551.625	1265.66	857.148	429.522
P15309																			17606.8							5799.87	731.396	252.656	5560.89
P15311													2748.21	1781.83	6635.6		6259.99	4433.18	4737.15	5332.25	3531.77					40360	1915.45	2642.52	29658.3	4152.37
P15374																										6862.53			3915.75										10385.8
P15408																										680.708			637.457
P15428																										3795.07			3406.67
P15529																	1975.69	1546.15		990.682	1626.37
P15531							1845.46		13815.7	6616.89	6636.26	10093.2	20486.7	11215.1	17041.3	17578.1	3105.27	3250.66	5418.94		8905.17					6553.76	142.801		6495.86
P15559					20422.7				27571.2	25283.7	43548.1										7828.57								2974.71	31409.6		16260.6	14116.7	12372.2	13867.6		9330.86	25535.7	17696.1	18696.4	16956.8
P15586													2026.58		3370.98	2469.46	1745.03	1691.78	3913.49		3145.4					915.225			816.136
P15692													9826.96			7556.75	7557.53	11783.1	15059.3	8275.75	11151.3
P15814								4861.59																		8453.52			7773.88				4413.99	7174.76	7352.12				2578.19		3099.94
P15880										543.007	124.135						2480.27	2038.87	2733.88	1140.08						6679.29	722.127	890.441	6294.72	1702.78	2079.27	3040.82	2761.84					3066.05	670.837	1279.54	806.057
P15907																										97.2291	299.612
P15924					2440.51	3645.33	9205.33	8492.02		7452.8	4366.18	24516.4	9867.32	6072.91	8239.14	7092.04	13766.3	14047.9	22456.6	31220.9	3888.56					88046.2	11135.3	10567.8	83814.8	14455.8	9194.62	6233.88	7031.73	3761.58	4275.84	5118.83	4230.58	5131.48	10246.2	6779.51	5597.58	3834.85
P15927																		721.218								1253.02			2010.53
P16035						1130.4			6264.38	8257.65	3597.95	7080.94	20360.3	17070.5	9605.98	25244.9	33137.9	20502.4	36286.4	21644.7	33198.1					639.914	1018.73		354.236
P16070		2708.9				321.102	905.651		5306.52	5763.73	5281.09	4691.79	4881.03	5969.3	4957.67	3514.65				3217.39		22663.6	24820.5			5536.4	494.078	459.545	3888.18	2395.1	5208.74	6603.4	10981.8	7129.36	7627.89	4158.7	9029.47			2669.07		1563.34
P16083																										1485.92			1115.39
P16152																										42542.1	944.315		33394.7	1117.98				7308.16
P16219												327.356	457.914													227.958				1050.9	874.256	944.236	1203.94	912.563		922.924	591.143		1205.18		674.508	1761.25
P16220																													383.186
P16278													2247.87	3962.69	2960.38	3605.93	2732.48	2603.47	3576.18	948.782	2121.15					733.082			632.646									1873.03
P16333																										2066.5			2592.72
P16401					2451.75								3853.08			4237.35	8001.89	10096.4	3207.57	1464.86	1902.1					48303.6	454.509		35633.2									2507.48	6103.01
P16403					20081.8				3883.13				7063.19	11562.3		5137.99	22543	30362.2	11238.6	12254.8	10740.6					63028.8	1644.94	2267.92	52796.2									9381.93	14363.2		3776.55	2531.76
P16435																										9583.82	663.356		6967.01
P16591																										211.79
P16615																										4836.33	1671.27		4695.72	7935.91	1487.98
P16671																			1013.06							874.995			469.982
P16870								1781.53	10213.1	6298.54	9493.94	11353.7	23310.9	29988.2	27248.5	28698.9	7374.39	7075.63	10756.4	1744.47	12712.2						1108.09
P16930									4818.5		5607.8	7732.96	7184.08	9548.78	6721.21	7274.03	1982.89	3153.15	2687.56	1869.79	3265.34					666.553				5027.55		6659.24		4384.95		20516.7	16294.9	3749.61	3636.53	3865.3	1777.12	3920.94
P16949									7562.51			13352.5	11086.1	5103.63		24230.5	9371.98	14116.5	13987.1	9192.22	5023.65																		2295.16		855.203
P16989																										10009.4			5615.51
P17050							681.268						579.212	1004.08	670.562	842.145					1003.09					534.322			355.484			263.248
P17096																	1218.87		627.666	364.25						2533.01			862.891
P17174									1414.13			1906.33	5950.23	5613.81	5804.95	7420.58	3214.07	4414.94	6474.18	972.054	4675.71					5635		59.8157	4136.49
P17252																													504.877
P17301																	2331.55				2148.5					717.972			565.863
P17405													311.637				752.152		1728.86		1600.51					2056.59			2304.72
P17568																										423.019			415.667
P17612																										3817.74			3786.12
P17677																	2125.11	3111.57		2339.84
P17752																			20426.4	8272.24	10378.4
P17812																	1721.87									1191.68			1054.87
P17844										7145.77								8500.76	11561.1							5419.8			4351.68
P17858															1767.03				1083.7							8675.75	2024.62		6444.42	4484.73										1070.74
P17900										4056.06			8609.01	12569.4	21677.2	5037.76	4287.62	5784.25	32333.6	2760.03	9869.71					5527.2	7877.92	4220.26	6545.5
P17931									14509.9	11114.7		20387.3	11166.2	11005.3					2751.39	5847.39						17682.6	2409.61	357.667	14697	10941.6								5489.74
P17936					22061.7	19905.1	28042.3	12977.3	16841.9	16139.3	7299.33	24847.2	13819.7	17022.2	21773	19960.4	4083.55	3966.3	5799.32	3452.44	6532					3773.98	12965.6	14259.7	5757.21	14221.9	14711.1	15296.3	13818.9	33487.5	27371.4	17511.7	21475.3	7064.07	8556.07	6917.12	6268.34	9409.26
P17980														1742.4				2558.59	1875.5							6401.26			6461
P17987								2628.77					3348.76	2888.15	2601.31			3756.57		1552.71						5449.1	1009.11		4342.82	945.558
P18031																										1959.11			1655.27
P18054																										2112.81			1835.16
P18065			30022.4	71620.5	28312	21652.1	32627.2	17073.8	112161	116502	135885	138788	196161	201082	194463	167454	211891	260453	284295	140712	238852		75600.4			1964.71	5322.57	668.999										3656.56	10949
P18074																										249.097
P18075											896.564		3195.45	3487.4	2325.55	1520.44
P18077																				3887.95						5168.47			10137.5
P18085																										27760.7	859.101	182.6	20709.9
P18124															2052.76		4122.38		4968.18	2586.44						18853.2	520.854		15588.1									3321.78
P18206		32944.7	43183.4		3741.09	5874.59	6077.35	4927.87	6052.02	5566.53	3980.44	4476.29	5187.92	6855.67	5806.38	5400.13	3296.26	3738.88	5377.58	2826.59	4147.1					8292.8	2797.49	1795.93	7195.52	3837.42	5111.75	5379.85	5078.44	3633.15	4276.42	4104.68	3800.56	2357.29	2673.42	3671.31	3098.39	3429.55
P18428																										306.612			326.69
P18433						45371.5													42010.3
P18510																										13105	906.52		14009.8
P18583																										1231.2			636.079
P18621										2783.82			2125.36		1278.94	3100.7										13152.8			12767.4			3060.93	1331.41
P18669			7144.84		6147.77	7980.48	7228.72	11019.6	12032.9	9191.97	15349.2	9793.54	12643.6	22921.6	21276.3	37169.9	8233.43	6667.45	11438.2	3695.59	13106.7					47673.1	3729.94	908.437	29884.5	5993.48	5825.59	2144.33	3561.08		555.276	1071.61		11608.3
P18754																										2292.86			1350.17
P18827																										337.886			368.923
P18859																										702.348			604.111
P19012																			3131.59							13438.1	1204.53		11261.1
P19013						8569									3406.51					7514.32						5551.68	4613.02	1903.13	5404.91	5898.13
P19021										2994.32	3527.58	3546.33	8631.48	6610.35	13876.3	8433.42	11289.4	8419.91	15018.6	2241.65	9956.14
P19022					11620	11246.8	18290.8	8713.27	99135.5	76283.4	91591	82414.6	151322	191416	195207	209279	146275	140704	138652	71637.8	152775						775.891			2285.34								3703.68
P19086																										249.207
P19174																			786.226							972.535			605.28
P19338								1511.35	5217.36	2263.56		2000.54	6806.7	6666.65	12263.7	9553.17	5980.31	7283.88	8976.81	4114.43	6296.27					11262.3	3109.09		10276.1	8699.66	4010.9		3028.45					5736.23	1187.71		4647.9
P19367														2708.03					16932.4							5401.34	364.191		4255.54
P19387																										486.314			433.805
P19388																	17998.6	22543.1	17940.1		23841.8					6826.41			19387
P19404													1701.99				679.682				3205.94					1953.74			1689.63
P19525																	595.165									445.635			256.176
P19623														651.323												5398.43			3762.6
P19784				812133																						2688.95	309.362		2009.63
P19823					3727.08	6714.84	7743.85	5653.62		2341.55	2287.49			1405.15		1102.56										3545.3	563.998		2160.88	2654.55	5029.86	4832.99	5066.78		5584.38	2258.7	5179.07
P19827					737.149	2744.66	7896.35	1359.84	2730.48	2824.92	2297.55	1677.72	1105.91	3963.05	7030.59	5262.93		278.188								3229.6	1055.55	1154.69	2506.96	2116.1	2263.76	6722.24	5778.66	3271.28	6178.66	6449.9	3486.74
P19838																										1401.47			1245.45
P19878																										2093.83			2569.2
P19957																			24170.6							4028.67			1725.76
P19971							1393.69												15495.3							32815.7	818.94		34051.9
P20020																													491.641
P20023																										205.455	417.674	509.468
P20036																										781.063			634.729
P20042													4640.76													7414.21			5905.23
P20061																										4747.76	2295.38	1430.36	4225.6
P20073																				2358.31						8056.32	1266.07		8718.07
P20290							34624.8																			2810.6			2988.01
P20292																													4521.37
P20339																										10716.8			6659.04
P20340																										10480.6			9323.03
P20396													3505.95
P20618							1780.92			2581.67		3982.54	6998.99	8565.31	9215.03	10532.2	2198.6	3220.87	6512.82	3755.51	4862.23					9167.64	1289.9		8234.52		1623.89					1045.81				970.559
P20645																										3402.78			3682.44
P20674																										1802.67			3094.23
P20700									7003.21	9714.94	6733.2	10160.1	11258.1	24629.7	4804.55		5229.88	6588.84	7022.52	2466.43	4044.87					10805.2			7595.03	865.452	6038.12	19590.5	11172.8						649.362
P20742	100946	203441	141819	110085	87156.8	100301	106207	100521	8416.52	7554.92	6479.06	6185.61		9969.78	10298.2	7356.91		1759.61								3902.91	2416.19		3220.98	10079.7	16125.5	19303.8	24839.1	14156.1	16279	11439.3	12373.3
P20749																										225.386
P20810																			3929.89							9128.02			7703.87	2098.33
P20815																			533.26							1501.77			1082.53
P20908									3208.7		7743.04	3645.54		7736.27	443.5	13625.8	6812.66	2424.1	4346.6	1110.26	3374.07
P20930																	2571.67	2970.63	2002.18	11383.3						21194.1	6693.71	1778.96	18088.8	9361.79	1484.39	1046.55							3597.24	2019.01
P20933												1848.81		3057.24	719.047			1395.51	2037.38
P20936																										186.561			180.85
P20962									1492.31				25648.9				11497.5	8266.89	13451	28754.9	26364.1					1161.45			2514.62										1347.06
P21127;Q9UQ88																										1739.81			687.97
P21128																										3923.82			3545.86
P21246					2551.89				3513.07			758.295	8726.42				22489.9	27139.6	27708.7	12082.3	28538.5
P21266											4481.33							464.08		611.495						8454.37	3658.76	744.563	7350.65	8633.91					10605.1							665.102
P21281															940.044	1131.32	2208.86	1348.96	2388.38							5626.83	1669.15		5370.22	3159.33	1146.23
P21283																										1877.91			1579.39
P21291																										1968.06			2014.54
P21333					8214.25	5810.29	7310.12	1228.95	6308.23	8019.41	7605.54	8868.02	15866.8	17700.8	20179.1	16526	10301.9	10117.2	10838.2	3001.28	11151.6	189515				10518.7	1060.3		7739.4	1926.14	3936.78	2802.84	2172.82					8997.91		2213.09	4109.64	16370.1
P21359						22907.4		1665.28																											11158.5
P21397																										2645.97	239.189		1919.48
P21399								6150.24					1383.36			769.329	396.36	645.161	1146.83		774.497					765.312			716.983			752.514	3496.64					223.173
P21579																													446.468
P21709																										1165.95	613.061	1440.3	672.653
P21741					6578.72				2801.29				11983.4				75811.5	78429.2	77778.7	58943.7	37286.8	50681.1
P21796												1948.9						754.775	9398.16							24331.3	877.081	409.029	20900.3
P21802													3006.64		1673.69		6516.65	3175.66	5798.5		7263.62
P21912																										1180.25
P21964																										3109.92	559.241		2569.37
P22033																										1595.68			997.281
P22059																										2326.84			1696.21
P22061									1940.64	6711.5			5049.71	7227.65	13510.9	12387.7	8063.5	9004.38	8662.51	2396.15	10783.9					4395.87			3537.48
P22087																										12846.4	1793.85	965.445	11256.5	8062.87	3480.02								20013.6
P22102																		5236.63								4192.32			3770.32
P22234										2105.86			6230.36	3916.34	2407.32	4324.21	2746.93	3457.18	4751.09	960.476	4523.33					3793.67			3175.31										746.303
P22307																				1740.16						4070.24			3391.93													7074.18
P22314					3734.53		2482.18	2919.38	2393.77	3104.6	2567.55	1920.07	6495.53	5852.52	3008.04	3849.16	3395.97	2696.09	3634.62	563.987	4570.42					5800.99			5265.18									2908.59
P22352					5241.85	7383.64	5887.98	7197.2	2411.69	2198.25	1348.99	2022.45	943.28	3746.36	3313.69	2534.93										2889.56	474.876		2793.37		1276.03	1641.86
P22392						10804.9	7197.85	3386.83	15828.1	11519.6	24986.3	28680.6	33227.3	54738.9	41730.2	38288.8	22208.7	28687.8	21826.9	7448.25	51288.8	12508.9				39274.5	1964.74	797.565	31503.8	2402.09			3163.78						1186.04		1797.59	4123.94
P22413																		3186.34			238.555								117.022													4633.07
P22528;P35321																	4507.13	9627.85	17154.4	11434.5						71583.2				5420.19				2869.07
P22570																										854.383			893.866
P22607																4106.25	11974.8	11534.4	7731.51	2955.02
P22626					8193.87	10646.9	9477.08	7340.54	30172.3	27090.3	33598.6	31683.6	48737	44302.6	47675.9	44254.1	22331.1	24936.5	22400.1	11830.9	20932.8					32382.6	2252.11		24977.8	8415.92	12417.3	17463.3	12244.8					4598.05	8292.96	4798.9	8335.21	9699.24
P22692					4447.19	4948.23			4737.05				8753.74				20277.1	23902.3	18257.2	12291.2	17284.5					348.56			511.175												2545.83	2950.58
P22695																			1969.22							4003.54	2519.49		3314.65	4080.12
P22735							1636.65			4007.75	2564.83	11435.6	3349.5		1652.93	2329.21	2689.27	1653.86	6355.77	10023.4						28146.8	3226.77	2714.63	21116	3947.15	4349.01	2292.14	1856.41			1090.62			1690.12	1538.56
P22760																										2803.45	2401.84		2335.01
P22792																										326.163			370.082
P22894																										2892.21			2926.17
P23083									13535.6				7487.05				4874.29	8665.45	12389.4	3195.25	12438.4					3622.99	15383.1	25240.9	11986.6									15604.8	20289.5
P23141									2841.23	2398.39	2433.45	1593.28	1892.54	4622.65	1642.15	1418.27			2157.15							629.92		13102.7	2419.71	3617.36	1801.1	2189.48	2084.29	1154.1	1442.73	3638.79	1790.43
P23142						12545.5			7458.55	9471.23		29874.5	48491.7	48479.4	102482	86629.5	8428.1	13700.1	13158.7	3531.24	14381					6704.81			3093.69										6307.79	9524.85
P23193																		2290.4			1058.41								407.86
P23219																										1367.49			1619.58
P23229																												3392.68	1312.99				5892.56
P23246					1217.83				6190.84			11610.7	16689.5	5825.28	76437.2	7405.48	4411.38	3978.83	4085.93	2870.94	6980.72					16004.8	1579.82		11903.8	1242.06	25990.9	69340.4	6167.48					2228.49	1892.41
P23258																										659.531			482.902
P23280																			1869.02	1833.64						859.179	1277.19	1209.57	680.781	857.683
P23284									10491.2	5504.35	5562.28	6122.91	30121.6	21820.7	19431.6	22040.7	30968.8	38740.7	41243.2	12365.4	48069.3					23061.7	3578.97		11951.5
P23352														385.548
P23381						699.304												3435.93								1897.62			1924.55
P23396					816.799				1762.35	5433.54	3088.82	3718.47	9152.49			3455.39	2079.03	2755.66	6366.37	1663.83	2845.97					33688.9	724.231		31685	2807.88			3277
P23435										444.701	470.133		743.349	2312.59	5067.8	8401.49			880.485		2305.79
P23458																				12577						710.834
P23469																										909.241			991.056
P23471									3344.82	6128.59	3143.63	7332.33	11571.3	15612.5	19716.5	13618.9	32662.2	38741.5	43099.5	13177	29839.9					26960.4
P23490																										5857.81			4154.07
P23526									21805	52964.3		38670.4	38982.6	49951.8	65434.9	63813.1	17723.9	19928.4	30293.5	7400.9	31801					24610.5	3904.6	978.242	18811	53630.1	67383.6	62355.9	64911	50223.4	37799.9	56828.8	56137.8	30073.3	28641.9	32020.9	38017.2	53499.6
P23528					3741.88	6615.27	3767.99	4928.06	16036.3	17101.6	20358.2	16545.1	23751.9	30826.4	30308.7	36176.6	37672.6	39675	57325.4	25252.2	53001.8	14731.4	11346.9			56264.4	5470.84	3196.11	44258.3	27813.6	9902.51	6100.54	3730.42		1245.6	3212.09		17957.9	9337.46		2626.89
P23582																	5480.69	12440	9772.41	8362.4	4801.52
P23588																	3858.51	5652.83	840.612	2032.19						3701.93
P23634																	347.736									1471.42			774.707				1039.81								36079.5
P23743																										865.786			889.477
P23919																			931.917							979.373			1102.75
P23921																	11574.1									1248.15			1448.68
P23975									991.862		624.473	2011.35					6451.21									451.957			296.835				2357.97		1751			1714.2	4293.75	3163.12	3961.65	3732.42
P24043									23465.8	49187.9	34666.9	67496.1	48742.2	15888.8	10723.5	7924.22														23075.2	13613.7	17620.5	17646.5
P24158																				8045.01						16055.5	1291.54		16566.2
P24298																										1756.48			1559.57
P24534								3991.64										2372.34	4029.38	2058.34						8083.25			11729.7
P24539																										5431.25			4840.24
P24592													957.757				1749.82	3318.14	3549.72	1965.04	4939.02						384.881
P24593					4617.3				14406.1				37459.7				14904.7	22838.5	19019	11954.1	21717.3								1860.77									5087.5	1842.92
P24666									10322.1	5848.96		4597.69	16469.1	20633.7	16961.3	20241.6	6802.92	8877.98	6137.55	5822.43	6353.31					2201.93			1205.24
P24752														6994.48		13700.4					3657.22					2388.34			982.767	20470.4								1209.11	1243.54
P24821																					1997.68											8053.3	5417.63									12323.6
P24941																										629.642			740.74
P25098																										2533.57			768.616
P25205											674.353		3760.08	1583	2348.42		5710.89									2346.58
P25311						1627.63	2197.5			5294.46		32202.5	10647.5				5684.59	7807.68	36018	16373.5	969.928					17776.5	31583.7	24614	16520.2	23185	12176.4	3177.67	9603.85		3415.59		3245.54	7609.49	6787.11	8473.75		8044.9
P25325																		2404.06	2955.14		2238.84					1132.34			1045.17								847.877
P25391									441627	462348	488586	439939	528260	413848	381669	375790						46721.5	27020			1822.36	3144.64		1575.51	350912	292610	278863	310018
P25398									3231.59	5200.15	3698.15	5878.03	2867.78	6738.15	6275.85	7323.29		5440.35	2003.33	1487.4	2240.15					10074.7			7408.16		1084.39		1854.82
P25490																										354.766			312.731
P25685									17346.9					6038.88												8823.62	1812.43	7329.8	7908.19	8306.81	8589.67											37109.3
P25705									7601.64	6430.34	7604.66	3078.18	2765.61		2913.45		12668		2776.42	5168.12						29685.3	1043.24		23241.6	6842.14	6548.83	5548.42	7465.59					6897.46
P25774																										378.865
P25786									3717.43				6522.36	6145.75	6546.54	5807.31	3808.77	4652.23	8544.31	3408.44						9187.27	2058.55	876.919	6131.18
P25787					526.528	985.711	2378.6		2587.78	4355.08	4135.06	8236.23	9528.25	10876.3	10422.7	6242.89	2997.94	2860.83	8303.59	3704.97	5167.93					18161.3	1450.8	286.512	13449.3	2048.54	2346.21	1885.45	1360.74		1065.93		1377.4	2770.66	1291.8	1192.65	1097.84
P25788								1391.42		2939.38	1974.68	2536.23	2600.59	4155.01	6212.77	3434.9	1730.15	1187.57	2468.98	1647.24	1666.77					6047.73	911.95	213.55	5237.3
P25789													2498.13		22033.8	10772.5		6298.81	26283.2	17686.4						8332.41	2008.31		6467.6
P25815																										10732.3	3771.64	971.148	9803.32	5708.23	2509.66	349.272	615.826
P25963																										207.442			291.339
P26022										1972.1		2811.4	3931.86	9640.75	5696.59	5430.54	3388.28	4150.51	1489.92		4541.98					2025.42			1339.36
P26038									5194.94	6408.79	4157.01	14231.9	29189.1	19681.6	34744	30028.2	19910.7	22587.2	30229.7	4606.66	19109.4					38741.4	2297.19	513.149	33554	22420.9								10205	1998.19
P26196														13788												4456.52			3035.08
P26232																										2460.7			3914.42
P26368									3667.61	4197.15	5047.51		8713.13	7473.59	8057.59	10178.4	8141.6	8886.85	9583.7	1268.4	8455.36					5112.57			3565.86	1179.68	1040.92		827.69
P26373																				3483.24						14819.1	280.059		13600.2
P26447																										9406.46	1736.43		6262.4												2253.79
P26572																													321.517
P26583													9309.52			7927.44	8657.57	9235.64	4275.99	5288.9	5962.29					3424.24			4650.65
P26599						1006.61				2147.74	3198.36	2917.87	5504.56	4681.64	6556.17	9561.4	5588.33	4152.27	3872.48	2996.31	5557.46					4642.16			3386.51	4285.14								1169.21
P26639														1533.34	2593.92											4242.83	678.151		2376.69
P26640		100232								53993.5						99081.8										11420.1	12245.3		7888.93									31507.7	40674.9		32310.4	31279.8
P26641						2149.94	2670.66	1937.86	1799.99	1070.37	2696.45	2716.66	3934.36	3018.38	1323.19	6839.78			1784.18	1569.39						10674.1	395.227		8289.07	1734.14	888.599	752.664	906.344					3160.14
P26885										1865.17			3408.53	7110.89	7508.54	5737.83	2511.64	2296.39	2346.21	1621.48	4058.15					6625.04			7883.52
P26927					9953.77	20115.5	19008.3	12736.5										3721.42								932.205	2353.44	1949.94	774.477
P26992													17231.2		12724.3		5852.22	7465.79	6484.17	2616.45	11307.1
P27105																										2480.44			1785.96	535.605
P27144																	11597.1	8309.04	9842.99							3844.99			3004.29
P27169																										678.17	527.253		322.012
P27348									2593.55				5537.69	3361.13	2225.05		1790.96	3144.25	4375.69	797.145	3306.22					6271.05			3816.71									2147.85	1061.03
P27361																										2906.95			1760.26
P27449																										470.783			741.032
P27482																			25934.1							32677.6	1369.33		38755.9									1873.62
P27635																										16101.3	383.988		17464.7
P27694																										1883.42			1715.41
P27695										417.496		2535.2	4709.66	5023.04	5795.23	7108.91	1696.61	4428.94	3859.37	734.406	4381.32					1859.03	858.206		1236.58									1979.83
P27701																										2397.87			1318.95
P27707																													377.022
P27708																										1404.02			828.448
P27797									4670.52	7548.07	3380.12	11838.8	13213.8	6402.44	13401.1	8502.98	9319.09	7874.15	9510.21	3047.83	5035.46					19800.2	1200.45		16680.3		3809.59		4395.53
P27816															691.035		1343.13	1609.49	1397.16	1063.3	6160.93					5140.51			4283.23	13385.8
P27824													5922.42				3932.78	2367.64	5186.41	1102.38	1915.78					11688.5			9397.08								6875.52
P28062																			6048.59	2348.66						2645.2			2468.89
P28065																										2235.23			2052.48
P28066							1476.49		3361.28	3089.62	3844.34	4709.42	9476.12	11773.7	7958.5	9388.9	1810.63	5460.7	6050.27	1613.54	4295.1					10774.3	888.93		8356.31	3460.19			933.956					2012.66
P28070					757.958				2436.9	3093.69	2161.85	2690.72	5296.97	4238.62	5259.26	6207.15	3889.35	2246.94	3488.18	668.283	994.469					6751.37	915.803	272.24	6045.48	1894.94	1952.81	992.261
P28072													9127.59				6553.12	11182.8	15773.4	9261.72	8134.9					9418.87	1867.87		1539.99									2660.66	3689.44	3914.91
P28074													5088.14				2762.13	4663.81	5950.65	4923.14	6287.93					3904.62		2023.05	2121.89									1187.39
P28161									1340.51		698.439	1564.21	2260.54	689.583	1117.57	1730.52	1203.86	769.172	1290.82							641.05			326.226	1391.08	1846.99	1721.49	1996.06	1900.38		1735.78	1366.52		1035.88
P28288																										4909.66	23.4455		3337.5		18757
P28290																										1969.45			771.944
P28331																										2234.48			1745.62
P28340																					2057.83					6980.62			3496.68
P28482										7771.56			7352.36	5012.45		5189.56										6410.86			5535.51									3341.6
P28676																										7821.39			6215.7
P28799																		3054.71	5001.15
P28827																													301.677
P28838													1961.89	1864.45			526.201									5753.1			4605.43
P29033																			820.092							3207.71			2867.68
P29034																			28282.7							18415.1			19022.1
P29144								46011.4											2085.3							2339.27			2405.08
P29218															866.148			5095.99	6289.87	790.293	8615.85					774.815
P29279													4715.44		17255.2	8873.79	11141.5	15813.6	17253.1	9402.44	15477.6
P29317									2163.58																	1323.66			1763.23		185270						82331.9
P29320				33559.8
P29323													23063.5	19455.5			22808.8	18938.9	25907.6	12297.1	30074.4								538.26											1156.94
P29350																										1304.61			1291.03	780.187
P29353																										911.469			502.884
P29373					6285.71	7968.29	7856.72	9540.81	37856	36165	25453.8	27520.8	28368.3	82123.2	50245.3	37416.2	32416.5	39898.3	55366.2	9644.94	57899					61140.8	969.658	473.318	29893.6	4222.7								3708.71
P29401					4513.76	8069.89	7731.56	6725.95	12752.1	14053.7	13531.5	14650.3	23960.4	28036.6	23453.3	23787	5825.67	9721.21	18128.3	2229.55	12611.8					15718.5	1045.2		16947	5824.02	4479.75	4212.02	4075.45	1334.84	1976.25	4625.7	3655.27	5470.88	1835.9		1868.06	2304.04
P29466																										1584.27			1583.62
P29508						3571.22	3753.75	2123.45		5131.36	4385.18	27216.4	6702.76	6249.29	3105.18	1690.1	6492.6	9043.92	389178	10342.4	3368.42					261230	32257	16855.8	232877	30899.9	18273.4	5580.14	8435.68	1753.14	4273.4	4639.4	2389.75	6736.34	3492.56	5888.92	2174.5	2477.13
P29590																										1228.48			1009.53
P29692														3255.09	6614.58	2838.27	2742.72	2383.93	2589.01	2330.75	4051.4					8613.1			6652.81										2150.23
P29762						6169.85		6112.34	7452.42	7575.69			19514.4	17834.5		16437.9	17923	19720.2	20681.1	3993.39	16833.4									2227.81								10156.8
P29966													7014.91				13590.3	11434.8	12543	9166.22	7349.58					1400.23			779.058	64417									316.904			1191970
P29992																										127.32
P30038																										1528.88	435.576		1024.06
P30040									12223	12686.6	9463.31	12296.6	13373.4	5669.46	5451.98	4580.23	3967.3	3811.98	4519.89	2366.3	4433.69					5739.41			4630.4
P30041						9659.76	3729.75	3688	9401.12	9262.41	13894.3	9346.87	29621.5	16953.7	18259.7	20617.6	6506.6	9498.05	14615.5	9174.19	11325.1					20296.1	876.769		17312.6	3928.38	1829.84					3261.68
P30043																										5062.57	241.824		3514.22	981.762
P30044												1110.37	1449.12	4500.99	1236.44	2760.72	6011.02	2614.89	4344.2	768.656	6050.93					10572.9	398.429		8326.13
P30046													6224.53	5562.32	3577.79	5673.51	3184.6	1231.05			6344.42					10667.4			8590.12
P30047									4415.05	2553.89	2355.98		2705.51	7875.96	3445.14	6559.7	2975.94	3564.79	2090.22	796.728	5207.6									5527.78	3700.25	4162.24	4872.91		2759.99	3603.7	3547.65	2304.36	3595.2	2606.22	3682.96	3362.1
P30048								600.65	2924.14	2242.43	1409.06	1411.76	5521.76	4714.55	1848.44	4538.02	319.414	1091.29	2066.71		1632.85					3859.32			3063.04		2016.84			696.964
P30049																										10597.1			8634.9
P30050							768.139		2965.28	601.325	2007.16		2589.68	1825.48	2036.75	1428.85	639.649	1711.49	1548.24	2191.91	2077.05					22124.4	452.96		16438.1	862.417
P30084																		7774.63		1601.75	6319.87					3103.15	4998.14		3691.78	13145.3	9445.58		16582.5	6294.63	7058.62			9974.8	11590.9	17086.8	12245.7	12911
P30085													339.231		1842.86	1531.46	1377.26	766.516	1296.18	504.862	575.001					14567.1	1534.28		10729.5									1356.35
P30086					3265.41		8938.92		37294.2	50678.9	42833.1	31319.4	91200.3	96298.9	91489.6	100605	76382.9	79595.2	72172.7	38555.9	87597.2					24846.1	7747.73	2670.75	13503.1		8551.95							3375.25	4983.86	2390.41	4173.07	4021.08
P30101						5643.99			3525.22	5487.39	7350.32	5634.44	8054.73	16080.5	13041.2	10305	7791.77	9738.21	7939.82	6191.55	8005.79					29799.7	952.793		25267.6	1442.85								5300.16	5291.37	926.507
P30153															373.991		3055.21	2207.87	2537.32							8750.69	2991.12		7539.37
P30154																										704.933			606.201
P30405																										1986.51			1330.24
P30419													4069.84				10675.5	6195.55	3415.41	1882.58	2170.05					1443.27			1248.99
P30519																			533.12							2567.01			2177.66
P30520																										1619.98			1389.2
P30530																		512.491	2450.83
P30536																										15515.3
P30566															6170.99											735.26			336.447									2128.74
P30613																																						524.831				1238.21
P30622																										4997.32			2726.43
P30626														4507.69		6888.85	4598.69	6995.46	8998.04	2055.6	9523.81					2144.24			1857.96
P30679																										865.614	664.277		494.9
P30711																										310.469	225.217		452.693	1338.92
P30740					3688.68	5130.22	7045.13	5629.38	1921.08	3755.83	7291.21	9702.42	1878.5	5884.83	3804.78	7282.58			7921.96		3487.48					4146.24	1144.63	242.013	3231.09	4391.54	5460.85	2470.96	4262.6	3011.73	3191.02	5730.9	2605.18				2541.15	3009.01
P30838																										3053.86	397.702		2220.77
P30876																										673.777
P31025								1170.38		4463.8		12691.8	2772.05	3284.6	2444.63	1807.23	2361.96	11785.4	17438	78507						3316.85	8723.32	7428.37	4218.06	9285.73	4550.08	4065.67	3613.48		1518.28		1523.51		3790.82	3151.53
P31040										546.731			529.563				1119.43		2181.16	683.485						1292.74			1367.86	568.663	642.009		533.355					1238.47		617.635
P31146																										4688.86			2449.5
P31150									3647.11	7099.26		3811.2	10423.5	11282	12472.4	14529	8291.02	14320.6	13773.1	1405.15	17933.6					960.544			1327.96								26380.3
P31151													934.844			12492.8	5818.57	14423.9	198843	9651.42	17133.4					113739	16845.5	7336.53	152410	43915.4	17847.6	19302.5					2155.45		6489.23	4322.89	43314.7	12153.4
P31153										4267.7		14671.4		11851.9	14672.9	8156.98	2046.07	2017.25	2272.2		3282.49					3734.51	472.241		4633.27
P31327									6733.31	7398.35	4526.38	6781.15	4253.85	5112.6	4296.12	5284.15	2773.02	3510.16	2941.89	3811.3	4446.44								606.258	7886.75	7174.31	7808.26	6065.75	9408.25	8206.88	8937.04	6454.49	5074.58	6238.74	5952.8	5841.23	7464.42
P31483									1560.75		2311.39	463.956	2541.91	4521.22	3697.35	3657.16	1946.74	2307.16	2351.32	2805.15	2171.12					1688.63			1224.8
P31689																										3609.7			2729.21
P31749																										1267.7			692.542
P31751																				7712.6																			8581.27			9591.54
P31930																			3192.28							3643.63	1112.46		3362.86
P31937																			893.114							656.13			683.03
P31939														3097.76												4449.88			2996.44
P31941																										1499.7			1358.01
P31942																	4852.82	2000.77	3200.73	1078.71	3015.4					4353.56			2611.21									8005.16	2661.22		46974.8
P31943							1596.18		5677.79	4492.45	2665.1	5583.95	5309.16	6151.87	6996.09	3412.56	11076	6724.45	5286.16	602.14	3220.99					13871.6	1026.12		8518.24	2575.3	1251.69							9162.58	2644.67	2640.47		2214.74
P31944							4839.37	3174.2	5836.12	6026.35	2764.51	16954.4	5915.92	4587.64	4215.27	3539.49	9722.38	14176.2	15640.1	21230.4	5058.5					27429.1	17855.1	10659.9	34105.9	6329.56	7582.15	2715.87	6377.99		3064.46	2797.9	1986.8	5524.84	7099.66	7491.51	3674	3206.71
P31946										1133.13							1574.97	2991.99	3413.25		2075.98					38583.1	1779.62		34990.4
P31947													7239.65						35235	7281.88	6509.44					189829	19827.3		650248	5623.89								20952.7		6199.36
P31948					6069.93		1381.78		4512.76	4138.18	5861.1	5421.59	10221.7	8762.69	8107.8	8862.36	8247.06	6372.63	8366.9	4522.3	11163.8					7974.76	129.648		6199.51	1093.49	774.423	4497.44
P31949					377.85		1807.8	2653.58	1503.92	2787.66	2660.51	1245.94			2580.14	2670.76	1041.42	1987.91	10288.8							62458	3022.42	1387.27	57732	3167.22	1926.42	1715.11						691.827				505.632
P31997																				3080.35						5730.58	887.017	602.201	5101.6
P32004									2802.24	1863.86			4482.61	7040.11	8050.83	6250.43	5954.69	5109.08	5540.72	3010.57	6787.48					4067.43
P32119	57890.9	110246	75745	56120.6	36855.9	36494.3	36078.6	34167.8	16503	24957.7	25707.3	30737.8	32342.3	37806.7	28807.5	44483.5	30203.6	39474.9	54495.9	13131	55862.5					21791.7	6084.08	4591.54	18484.7	9551.9	8155.56	5089.14	6303.74	8357.97	4259.5	5049.43		17360	8638.41	6200.65	8234.36	8330.91
P32189																										5180.83			3815.08
P32321										1488.47		1891.74	3472.86	2600	2125.36	3564.61		3511.2	2305.41		6443.43					714.814			395.694
P32418																										1215.14			725.332
P32455																										1348.09			1026.4
P32456																										4788.31	1132.02		3566.94
P32754									2167.68	1284.03	1799.43	1101.16	2467.27	1246.5		1819.76	645.828	801.02	1060.25	702.69	3253.57						447.995	260.351	433.917	1808.05	1927.47	1352.14	3348.46			2272.66	3165.48	981.548	1476.72		2466.23	2838.23
P32926												1122														2889.57	372.165		2438.86
P32929																																12280.5
P32969																		164163								17384.4			8703.19		111135							1863.66
P33121																										3478.41			2860.53
P33176																	4904.59									7363.75			4623.25
P33240													731.652				1594.57	1428.79	1734.87	1496.27	2454.56					1551.68			1466.76
P33316															1220.61
P33908															2146.95						7837.09
P33947																										2662.42			1658.03
P33991					37023.6										5599.07											350.476								163590				9388.83			18136.5
P33992																	2183.06
P33993																	1820.01	920.433								732.064
P34059													1491.41					1689.99	1449.21		2431.32					194.728			167.822
P34096				20853.6	2401.47	2698.1	2534.11						2456.55	4091.5	3981.28	3023.11	3417.86	2481	4763.67	2669.09											648.283								1876.25	3138.29	2839.97	2272.86
P34741																		754.828		529.518
P34896																										1384.13			634.134
P34897																										2353.3			2314.29
P34913																										1725.41			1414.65
P34932									2199.14		2850.8	3218.16	4441.76	5442.27	7127.81	4450.74	2341.59	1687.45	1707.73	1348.99	1541.49					5658.4			4416.21
P34949																										927.72			822.832
P35030					808.967						2280.81	2198.06	3423.57			1962.6										662.462	1309.76	12704.5	2477.6	806.923
P35052					3928.37				10726.2	7144.83	10556.5	6738.15	7743.14	11075.7	13782.1	11448.6	6323.05	7823.76	8003.08		9199.29					755.688			1220.74	6202.97	6651.43	7650.69	7875.17	5769.39			4556.42
P35080										3913.89			2766.1	16107.1	11343.9	10969.9	4835.37	5251.95	5502.42	1700.61	6612.89					154.074
P35221													4277.6					1211.73	1731.63		1598.62					8724.71	684.567		7623.48
P35222																										7234.35		2082.91	6058.05
P35232																	1653.96									5464.84	285.422	199.793	4056.07		1252.13							2822.43
P35237													2626.53		782.391	2246.22	2887.17	1784.95	3705.52	899.377	1474.34					569.559	982.011		658.774
P35241													6420.13		4540.54	7014.27	4493.93	2186.81	4069.32	828.587	1177.36					1713.93			828.674
P35244													440.218													4357.84			3511.87
P35249																										274.99
P35268																			2688.82	2118.87						24570			19094.8
P35269																													457.663
P35326																		4739.03	25066	4819.4						2529.14			3809										3113.98			3269.93
P35475																													1042.67
P35499									134325								524401	549729	720956	297932	439573																	602407	654505		528579	568374
P35527	31503			72538.3	36370.9	101586	188750	116102	99553.5	355411	214289	620265	381779	200033	215763	183018	341584	488296	260446	1065750	91703.7	115840	657503			293233	579291	557461	304603	551105	172633	147966	137656	89806	116174	166244	94841.1	278249	388865	288226	136658	76226.1
P35542					6164.27	50502	20844	41626.7	16332.6		20637.9	28740.4	23661.7	20094.3		22859.4	33451.5	28767.8	35991.5	8974.6	22775.2					13799.7	61329.8	65678.1	12897.7	19336.8	43758	36314.6	48050.2	23077	54869.4	23780.9	55812.8	33605.9	35774.8	38193.9	37556.7	26704.5
P35555						16899				14757.4		24449.6	14553.1	35964.4	25080.5	25686.4	4399.2	2311.06	4192.41	1001.75	2296.12																	2596.77	6493.54	9166	3656.94	5037.35
P35556									7497.23	10250.1	11222.4	9797.18	6095.85	23433.8	22500.6	25383.7	1486.52	3142.07	2291.69	1493.87	4661.2
P35573																		1312.6								2079.39			1617.98
P35579									3756.63	5507.3	9205.98	3864.05	2417.82	4471.5	3649.63	5628.76			9304.18							33429.6	1130.05		27781.6	5628.71	6166.19	4184.26	2016.16
P35580									40342.4								4941.21			13337.2						1540.08			1726.04	86631.8
P35606					18754.2								2792.5						3957.33							9929.7	1006.07	437.035	5468.01
P35611																										156.347
P35613																13343.4	2398.54		3544.44		4624.78					1871.53			4303.01
P35637									3753.43			1176.87	11358.4	8779.6	5306.09	8749.78			1342.57	3757.49						3784.98			1726.68	2391.16			3514.07
P35658																										727.417			498.183
P35659																										1764.91			476.805
P35754													693.318				774.246		4230.69	3114.63						6011.4	1001.62	1172.49	4747.61
P35813																										1401.5			581.077
P35858					4347.34	3523.83	3102.53	4643.89																		649.676	124.542		391.946
P35908		21577.5			66081.3	154588	251809	171043	91836.1	554486	366180	881980	297004	273227	339682	317637	631935	625214	354256	1674300	95536.6	47087.6	37703.9			363955	470161	304803	310950	710636	361970	304275	378099	206781	395178	253791	306712	274625	419703	299301	130497	79550.4
P35998								268930						2547.43												11723.6			7833.17	848.11									13446.4
P36404																										317.969			204.543
P36405															4218.24		4077.51		949.549							1210.72			1081.03									16861.6	18260.5
P36406																													231.984
P36507																										1802.54	964.976		1793.18	1633.18
P36542																				1044.68						2728.67			3799.29
P36543																			2119.38							8426.76	4122.17		5751.12
P36551																		2127.58								868.413			1401.81
P36578										7529.1	9860.49	7946.76	3334.27	4650.04	2390.17	2247.6	3113.41	4873.72		1712.92	2334.95					24656.5	1654.75		15719.9	5163.24	9016.43	8345.22	3733.3
P36776																										982.333			935.747
P36871												1702.87	2566.58	2338.96	3342.17	4683.23			1501.38		1810.39					4757.93			3588.06	2692.25
P36873																										502.236			1708.26
P36894						3380.57	2329.02		2155.76	2666.07	2635.06	3088.54			2932.04		1132.71	644.044								274.91			916.675	2330.29	2259.93	2181.41	1666.56		2105.86	2372.58	2578.3				894.958
P36915																										2060.3			974.055
P36952													18870.5						4732.43							59512.9	1688.72		50167.3
P36955		6783.55			1141.33	2358.93	1414.41	3222.4	4978.51	6443.55	8803.11	7291.18	9951.54	15013.1	17161.6	17887.3	2343.69	3209.83	2888.74		3799.98					759.208	555.637		854.262	968.99
P36957										3905.76	3751.41	3222.4	1491.17	2847.78	2488.92		1392.19		1877.97	1333.41						6781.21	549.294	730.924	4947.79	2786.31	2150.82											1849.27
P36969																		969.038	1146.64		588.05					1624.73			1420.65
P36980																										1224.77			820.179
P37059																										424.406			356.984
P37108					902.32			943.059	1708.76				5270.68	2233.17				499.773		362.73	972.516					2368.98			2873.26									6874.11	418.635
P37198																										1245.95			1093.52
P37235																										2137.41			1422.68
P37268																										1478.62			1168.42
P37802					921.871			1396.21			1826.53	1677.98	1453.28		2199.1	8729.04	590.56	1473.17	2635.98	1080.95	1873.51					7664.28	556.128		5118.46
P37837					1151.71	1943.48	1391.95	1482.07	1818.42	3330.66	3443.54	2610.82	6465.19	10310.2	7647.1	14292.1	2511.2	3351.59	5198.74	2437.63	6437.94					27428.8	4117.16	1436.3	21748.7	15835.5	1592.38	1588.94						1764.19
P38117																	18670.3		8278.32							3418.97			3235.9										8191.41
P38159													2236.11			5653.38	3270.33	6196.87	6339.97	2996.04	8449.37					5372.99			2200.07
P38606													746.86		2209.07			7771.66	6509.99		1815.91					11139.7			10056.5
P38646									2976.28	3193.45	2117.92	2247.05	1778.99	2333.59	1631.67	1500.33	2863.79	2177.33	2575.31	1094.64						11880	514.002		8308.59	3846.76	3651.43	4162.08	4913.82	2185.52	2446.13		2600.65	2085.33	3227.95	606.797	1858.63	1451.76
P38919																										5932.54			5356.2										6015.43
P39019																	2922.2	3276.34	720.553	3269.84						13108.8	569.906		12053.7
P39023																	846.143			1675.25						14346.8	360.091		8227.34									14897.9
P39060					3604.14				14166.7	17282.2	13136.9	16464.5	25750.8	14996.5	29783.2	17145.5	5678.75	10023.6	11139.7	1561.98	18518.7					234.124				5268.51	8443.67	6069.77	6935.98
P39656														2164.4			2466.07									8007.78	495.527		6575.57
P39687													10434.7	3189.46	7670.25	8489.69	10622.5	14853.9	15948	4498.08	5493.38					3912.41			1965.63
P39748					1749.62													1127.47								947.345		3168.77	919.949
P40121																			949.167							23058.2	996.165		20089.5
P40189	78644.8	50983.1																									461	1316.43
P40222																													2185.36
P40227							1030.21								2047.46		1993.8	1936.72	1565.73							5608.47	738.359		4143.74	589.576								3545.55
P40429																	878.406									6554.26			11041.5
P40616																										5169.53			3658.49
P40763																	33757.2			4222.42						11694	713.492		10578.2									26910.3				17796.5
P40818																										1261.09			337.748
P40855																										387.798			350.451
P40925						4418.75	5727.36			8722.26	7408.09	14200	14709.2	14869.7	11828.9	9380.13	4008.79	5965.24	7454.47	788.163	8642.29					16630.2	838.61		8687.22	5159.75	8213.79							5842.61
P40926					963.411			1496.87	2187.04	2654.59	2940.31	2030.49	3164.27	3842.54	2021.85	4352.99	6222.69	5588.93	11799	1632.36	4214.51					16478	1000.36	477.451	13784.5	1123.09		2348.28	1279.45					2298.06	1851.68	1680.7	779.468
P40939																		1112.74								5150.76	483.907		4478.46	4585.46
P41091																										9794.11			6885.69
P41208																		832.268	980.929
P41218																										4336.53			3604.66
P41222										884.679			3195.79	1939.87	2109.94	2109.71					4040.63						977.848	1399.29														1253.15
P41223																										996.494
P41227																										2495.7			1557.54
P41229																										188.809			315.493
P41236																										713.182
P41240																										2270.21			1734.77
P41250								690.588		1103.69		750.351	900.659	831.49	1771.41	261.657	686.44	875.805	1783.92							5428.64			5072.08
P41252														2192.62				27126.4	56319							5097.61	57.0366		5429.15												34117.1
P41440																										2385.02
P41567																										4799.66			4002.66
P41743																										2164.61			1575.17
P42025													561.237		675.647	483.621		2418.12								4054.17			2982.81
P42126													1022.41													3239.43	409.423		1833.62
P42166									526.583		2140.8	911.002	6265.13	20828.7	10294.7	5172.25	3012.63	4234.04	5767.67	3017.03	4676.65					1507.51			974.68
P42224														4407.63												1637.42			1460.81
P42226																										966.706			811.06
P42262;P48058																		10769.1	12567.1		10206.1
P42285																										587.063			505.527
P42345																										829.709			779.032
P42356		1729.98			466.794	604.016																				310.635			618.157
P42357																	1952.01	3626.53		4129.58						16824.3	2270.71	1114.99	19970.5	1776.69	1239.58		1448.49
P42566																										493.894			241.123
P42574																										1636.19			800.72
P42677																				429.481						19676.5			8376.51	2479.94
P42704																	525.822									1076.83	103.687		869.498									476.118			4228.32
P42765									4632.9				3074.92				1706.61	2252.32		2477	2172.7							4384.99		7904.35	5480.78		6289.44	8727.12			7555.75	5168.04	6386.25	5366.08	4700.15	5959.35
P42766																8380.3				1608.09						19141.6	729.21		2772.42
P42785					1580.32	2881.11	3651.95	3389.23	6228.15	9018.09	9082.48	9144.09	28309.9	20614.3	13360.3	20605.1	14181.7	16327.2	18137.7	3655.75	28239.2					4002.66	3051.7	3225.55	4569.13	3288.05	4007.29	4657.06	3022.46	6237.63	5654.78	7265.46	4340.32	3264.9	4725.33	2612.85	5615.29	6204.28
P42858																										402.485			376.836
P43034													662.587	1368.62			1573.91	1314.36	5831.98		3973.69					3208.72	178.146		1561.07
P43121													1534.47		1307.45		2464.85	2060.37	1791.02	1266.68	1278.33
P43146									341.74				6095.23	4053.62	6893	8252.68	6442.99	5324.92	5659.55	1813.45	6898.63
P43243					1380780	2214610	2426390	32542.7	6287.43							2888.53	2632.31	7922.04	4995.45	1471.5						2731.72			1716.21	1810.28								1426.45
P43246																	665.115
P43304																										1563.24			1068.91
P43307																			3583.44							13721.8			10172.4
P43405																										721.659			797.99
P43487															5485.91	2573.84				5422.83	117261					1928.22			2122.83
P43490														688.885					10101.4	4764.46						22430.7	720.806		17726.8	8181.04											13655	17010.9
P43652	451062		893016	663213	343137	376535	443241	406968	60838.2	57610.5	50208.3	61137.9	43026.6	75427	75373.4	56935.6	16147.5	23022.5	23497.4		41559.2	203705				20734.9	21739	2341.83	14780.1	63804.9	38910.9	20827.8	62217.3	64639.5	64869	64829.3	17268.1	27146.3	40224.2	24733.2	35609.3	34005.7
P43681																	2028.51	8512.88																				6684.55
P43686														505.712			2917.77	2040.13	1990.76		966.591					8131.71	840.225		2884.52
P45877																										1010.67			1554.79
P45880																			12257.8							16232.2	1047.21		13579.6
P45973															1984.64		1326.06	1689.29
P45974																										8525.39			6751.8
P45985																										372.09	108.869		191.908
P46059																										388.448			416.532
P46060																										4580.19			3851.08
P46063																										1148.82			731.67
P46087																										300.782			293.57
P46108																			1739.7							1048.71			1076.9
P46109		986913			306450	398395	507657	562086	310695	626246		455881	116705	116370	471034	419706	70505		71154.8	30024.3						82652.2	93967.9		90720.8	455773	625946	581969	563452		522641	507517	499208
P46379																										2516.66		2550.21	2762.34										7235.08
P46459																					44008					4968.65			5596.76
P46531																	4937.43	3239.82	3649.18	1606.36	6443.83
P46734																										1566.95	535.463		1289.53	496.699
P46736																										994			1130.5
P46776																				3465.36						12483.8			14436.7
P46777																	2397.62	880.271	1804.33	1084.79	2749					8958.63			6216.53		2559.93
P46778																			166677	2427.11	1218.08					6308.65			4551.21
P46779																		1011.19		2218.26						3279.21			5031.34
P46781																	1466.62	1318.95	4270.12	2325.39						44550.1	1505.17		39650				3140
P46782																	2009.58	2338.47	2758.15	3943.06						6348.57			6783.85				1509.98					1313.97	873.575
P46783										1177.4	2003.79			434.316			4645.2	3602.29	1674.14	2635.43	3311.79					5771.06	435.363		5445.08			1737.55						6151.57	1963.3		834.682
P46821												2381.11	4083.4	3602.81	4896.34	2586.94	3851.93	5142.04	5760.56	2351.81	5640.64					42032.6			695.247										55459.8		59410.5
P46926									5505.71	5924.81	4011.66	3097.68	7429.58	10599.3	6898.85	8451.46	1831.16	2517.41	1283.61	558.826	3631.21					1510.5			1280.23												817.044
P46934																										518.805			462.806
P46937																			450.827	451.716						656.689			271.009
P46939																										251.753			190.038
P46940													1223.52		1947.86	3533.87			7057.96	1951.28						19040.3	591.165		15104.6	756.696									16363.5
P46976																										2961.23			3322.09
P46977																										3780.93			3541.14
P47224																										2934.01			2182.42
P47755																		2712.87	6258.34	954.358	4651.07					4718.79			5530.08
P47756									2144.14				8855.16			113839	4971.65	6292.88	7838.59	2101.83	7146.03					15363.4	5038.59		14450.8	24823.1
P47813								871.665	1347.44				1098.05	2755.33	5119.66	2320.17		2886.22	3600.05							1646.13
P47895																										6272.73			5763.46
P47897																										5518.05			4900.21
P47914																	1716.54	1296.5	668.793	546.344						17912.9			98.1208
P47929							1817.97					2606.04					4699.98	5687.67	32346.5	18094.9						392436	58557.6	6725.04	338653	39427.7	44590.9	12961.2	11856.8		4742.22	8865.82		8048.73	5375.53		13888.5
P47972													3020.78	1948.61	4770.88	2061.64	341.518
P47989																				556.514
P48047																										12751.6	417.511		11685
P48147		7903.71										870.329	1592.81	1680.87	1185.96	1750.41			3679.73	1200.9	1961.67					8016.73	1741.75		6580.06
P48163																			6869.53	1659.52						20612.6	1069.98		15207.9	1117.05
P48444														1030.08	697.766	820.447										5832.82			5158.48
P48449																										1402.07			1077.74
P48506																										4953.54
P48507																										367.758			244.46
P48556																										5204.46	362.89		4217.51	1494.52								1904
P48594																		811.289	122436	2490.48						148012	6718.64	3007.86	136438	13436.7	2714.06
P48637											2156.63	3588.72	5530.42	3867	6267.45	4425.65		3200.49	4102.36		3176.67					1267.87		336.981	749.517	2450.54												1684.56
P48643								9242.15		1442.01					2252.58		1853.74									8242.88			6636.23		1354.96
P48668																										2366.25		668.431	2121.72
P48681											1589.47		3275.08	4354.37	3085.31	4035.25	1952.3	3144.94	3168.27	1836.29	2656.58					1019.06			865.964													11612.4
P48723									5350.97	3740.35	4031.37	4114.54	13642.9	14012.7	11823.3	12634.7	5356.13	6216.91	4932.72		11952.6					621.354			2767.15
P48729																										9047.11	455.294		8671.77									3063.08
P48730																										1406.36			1019.28
P48735																										4782.04			3834
P48739															680.326	3390.85		3648.4	1827.89	8995.12	2106.9					3270.93			2143.05
P48740													9904.28	10103.8	17743.7	10922.9	12134.7	11469.8	12475.9	4939.65	12376.3																		12035.6
P48741													10265.8																157603
P49006																	28828.3	32639.5	26677.6	18957.6	22430.5																		2614.67		710.33
P49023																										485.947			486.041
P49137				9446.85																						1020.23			801.719
P49189						12562.6			10438.9	18339.4	8881.01	6476.03	10099.5	8720.86	7523.94	11170.1	9146.85	11344.6	11176.9	3611.66	12022.8					16895.7	719.055	981.158	12279.7	7933	13689.9	15007.4	25266.9	11689.6	5587.38		7354.77	11786.2	10805.7	13795.3	11035	15641.8
P49207																		6997.17		2723.83						11166.8			8477.24									3432.37
P49247							589.6		6673.53	5744.13	4231.65	4174.63	2593.05	3655.64	5871.86	5347.14	729.475	3320.05	4476.72		749.097					392.105			436.88	7966.55	9767.64	7649.74	11034.3	5541.44	8540.22	7348.72	6531.02	2837.38	2694.49	6799.96	7452.76	4945.21
P49257																										3318.34	471.637		3838.43
P49321													12928.3	6470.78	8264.67	14490	4825.35	3763.43	3804.45	2000.4	1077.57					1296.75			1029.3
P49327															2320.17	7539.91	4848.94	3247.86	2937.72	1911.85	2023.37					8289.81	349.976		7574.06	15080.4							3269.54	9195.49
P49354																										2626.09			1905.57
P49356																										1935.1			1133.35
P49366																		97.8456								140.307			124.791
P49368																		3271.6								11812.9	522.89	6151.09	8566.74
P49406																										1330.34			579.525
P49407																										1664.25			906.319
P49411																										12039.4	1824.23		9051.67
P49418																					1084.38
P49419								1165.55	1556.19	4396.55	2904.55	2306.45	3460.86	2593.08	1600.29	3104.22		1409.33	1211.58		3052.84					2241.61	447.216		1574.02	4069.91	6920.27	6664.1	6227.24	2797.39	4503.56	3378.92	4175.13		2248.23	2393.61	2988.57	3946.39
P49427																										1441.72
P49441																										4358.49			3479.68
P49458																	1199.23	2263.55	1917.31		594.573					512.329			623.405
P49585																										3992.29			2156.19
P49588																7456.75	1771.75	2870.17			2715.69					2665.52	1166.65		2131.51	4284.79								2184.23
P49589								15549.4		22376.1			6763.13	14528.7					4653.47	16716.5						7616		4868.6	6392.92	6871.61			16567.5
P49591									745.435	553.845			779.203	738.512	1149.85	1356.48		5287.7	2200.13		909.822					9812.48	284.257		10256.3
P49711																										657.742
P49720													3868.72	1655.66	1884.53	2667.6		2065.55	1410.73	1413.53	1191.7					6170.09	408.866	715.667	2552.45
P49721												4468.03	11942.7	6730.92	3997.95	11431.8	2992.55	2444.75	6337.79	5213.18	3294					8504.07	819.488	1030.38	6020.75													1636.61
P49746										749.895			5606.21	1299.55	1083.89	4304.24			2253.97										881.793
P49747									3270.72			3751.04				1871.7	2365.51	1090.4	2379.07			11561											2989.69		1299.08							2118.33
P49748																			1301.63							10098.4	1161.67		9037.58	21193.8
P49754																										413.064			316.737
P49755																			1361.27							12739.2			9852.72
P49756																										2502.57			2370.19
P49757																													1597.22
P49760						2434.99				7078.46																						3315.12	4038.37		3180.48		5103.74
P49767																				1254.7	938.16
P49768																													5076.96
P49770																										349.659			555.346
P49773									7643.44				7145.06	6199.71		10054.1		5718.52	10495.1	6430.32	16774.6					10271.8			2608.11
P49789																	74314.3	39263.7		29111.3						1012.83									3982.61			43089.5		63273	58483.8
P49792																										1552.27			1192.76
P49796																	1149.5	1047.04																				1070
P49821	114033	104218	98949.6	130257	6976.87		7363.16	8439.12						12343.1		11086.4							116744			2167.73			1652.72	8957.22	5931.89		5693.95	5879.46	7812.38	6671.83	5713.34		30537.9
P49840													3518.85													740.638			347.199
P49841																										1672.59			1012.68
P49862																		4713.93	12463.3	5536.19						5576.15	8078.21	1764.84	7228.19	1225.18
P49902																			6557.21	4505.03						1749.56	1717.81		1444.57												6289.05	3708.84
P49903													3285.1			1237.79			11539.6							1047.48			423.026
P49908					4290.68	7015.7	10901.3		6894.63	4566.78	6231.08	8293.17	8447.8	6665.49	4594.78	5857.33	4777.14	4754.95	4450.52	2976.96	3797.65					2759.25	11141.5	8881.04	2093.97	3821.55	9770.73	14117.6	8708.24	7069	5228.35	9043.92	11938.3	4123.47	6403.13	10208.8	8909.76	6105.11
P49913																										14537	423.082		14012
P49915									6491.5				10798.9	10553.6			5836.76	6000.97			2809.44					1356.72	1835.44	1560.52	1537.3		2600.29			7672.21		10045.9		21718.4	14522.4	36069.6	35235.3	26824.7
P49916																										558.703			311.162
P49959																										585.467			863.548
P50053																			2262.4		3760.62									3645.21				2643.96				2600.98			3814.12	2794.23
P50213																										3618.29			3334
P50395	50370.3	17293.8				9844.35	4365.53	3206.88	10056.3	11166.6	12891.2	11864.2	26730.5	24422.1	28462.6	25133.2	12730.4	13752.6	17542.6	3371.6	24578.3					21974.7	1514.84	631.215	16341.7				1251.59					4060.05	2625.62
P50402																										3551.93			2494.14
P50416																										1315.03			603.916
P50440									3181.94	6906.72	9142.42	3323.44	3310.81	4857.12	5415.38	11639	1914.56	2972.82	1491.79	452.728	3180.97					1408.96			1161.62	9062.96	5933.35	7958.04	4305.61	5180.47	1563.24	2987.86	2016.37	3648.57	2971.09	2819.98	3817.24	4543.34
P50452												4487.63						1922.97		2810.82						4166.5	1674.58	1208.6	6569.26
P50453																										500.155			373.458
P50454		22061.8			411.94		5934.53		21077.6	18907.2	17719.3	18397	15566.7	14609.7	11944.5	15079.7	2619.66		542.475	1028.23	1064.09					289.759			445.153	26791.7	30548.9	21880.3	33302.5						748.956
P50502									4647.24				11544.3	1430.65	15553.7	6585.97	3980.17	2195.96	5366.23	4473.49	5645.03					4035.86			3586.8									119532
P50552																										1964.71			1923.39
P50570																										10000.9	4275.75		8359.28
P50579																										1525.31			739.568			16427.4	9751.33
P50583					4938.51																					1742.51	65.764		1154.87
P50851																					2435.23					1065.61	274.151		836.206	2431.67
P50895													1694.24
P50897											2687.96	1999.3	8437.97	5910.59	4849.64	6095.49	5822.5	7494.42	7747.2	500.278	11456.1					476.353			930.091
P50914																	153.272	513.554		1598.86						11122.8			7487.89				2292.91
P50990																			1791.83		2349.86					15067.6	1235.35		8907.39
P50991														3514.14			2486.16	2517.35								7080.5	147.398		8038.11	2741.49	4005.37
P50993																													452.618
P50995																										4124.39		382.601	3370.95
P51003																										278.161			230.911
P51114																										1038.2
P51148																			3034.98							7628.5			5796.64
P51149							1329.37								1768.1	1492.03		5487.42	6132.97	2651.87						18714.4	1078.79		14548.9	1953.23
P51151																													510.905
P51153																										550.004	164.157		471.477
P51159																										102.071			257.058
P51168																										611.95			614.98
P51172																										246.312			265.854
P51178																										2712.46			2807.54
P51452																										826.661			1545.69
P51532																										918.405			652.242
P51570																										1655.28			1720.42
P51571																				1114.3						5506.6	223.316		5123.27
P51572																										15529.7			14505.7
P51580																										1019.07			732.571
P51608																			1278.06	2372.68	2084.47
P51610										625.676						1924.07	956.183	1315.8	1292.85		782.07					1203.43			375.825							1747.15
P51648	186100	655861		150808		399548	23967.9	288912				7155.86			10020.7	23347.8			1987.65				18178.8			8932.21	5378.83		13987				28775.1					4682.55			13281.4	11927.1
P51649																										699.054			721.521
P51654											2121.88	2095.73					1270.41		1735.67		1601.46
P51659							232435	132159											1412.1							24672.6	4934.61		18180.1	10938.2			4772.11
P51665																	1701.95	1055.47								3474.66			2469.39
P51674												260415
P51687																				505.867
P51693									5251.05	4780.6	9905.84	6887.41	24273.6	21835.6	28566.6	29051.5	43062.5	43415.5	45675.6	18015.6	37740.4
P51784		25393.8																		487.722						1509.16
P51805													2119.8	2100.62												2017.39
P51809																	657.606									936.796			971.961
P51812																										2420.39	238.607		1659.92									2342.06
P51858													10826.6	10062.6	7514.09	7068.7	7398.59	6519.38	11043.1	2834.5						3717.39			2704.83
P51884	34012.2	123443	46405.6	30028.4	20196.8	27539.9	36870.9	25329.1	1216.69	451.154	998.276	1270.44	1641.07	1752.94	1797.05	2805.04	795.373	840.561	3134.86		2112.91					2652.13	1162.12	2558.9	4656.13	639.045	696.352		1863.74			1011.23	1099.03
P51970																										1557.2			1403.46
P51991												2256.47	274.954		3020.82	2775.51	3721.5	5034.43	5135.81	1317.07	2949.63					6018.86	370.218		7075.47	458.951			1269.1
P52209							905.325	1977.29	4982.64	4093.26	5663.9	3566.76	6764.14	9017.65	7735.57	3761.05	3451.55	2350.9	3780.45	2571.64	4166.6					7824.17	1056.35		7798.4	11376.1											2737.59
P52272									10309.5	29959.3	6332.87	20506.7	10120.5	7925.88	29616.1	19410.5	1213.03	1535.99	866.118							7830.27		800.275	6022.13	6500.67	17782.3	3551.81	6800.96				5364.56	4703.8	1581.44
P52292														522.094			661.082	940.525	749.077							866.979			655.746
P52294																										60.1987			1412.24
P52306																										1330.95	198.262		1484.35
P52434																										604.568
P52565					11146.3						1962.17	1402.71	15406	4481.67	5431.62	5075.7	7566.31	11990.4	8458.67	4900.38	11026.8					24443	836.743		20191.9
P52566																										4609.73			4811.78
P52594						481.917																				835.585			1129.37
P52597									4680.57	5057.57	5563.11	3206.34	1642.86	3900.24	1567.76	2874.98		304.461	1230.32	659.61	1526.66					4759.41			3616.48	3441.33	4401.53	3621.13	2934.35
P52655																										1028.94			435.65
P52657																													510.3
P52701																		272.078	2067.44																							1907.13
P52758													3509.9	4318.97		2483.76	3777.9	5610.7	5251.07		9384.19																		2334.84		1791.7
P52788													683.73													515.63			305.051													500.425
P52789																			19334.9							4053.29			3063.62
P52790																										860.044			697.582
P52797																	2812.66	1969.85			1827.32
P52799										4629.74			18726.6	11944.6	9833.05	10137.9	13081.8	15592.3	16552	9009.89	11802.9
P52803													3382.58				1928.18									8824.49
P52815																										314.983	122.94		356.693
P52823													2202.43				2535.07	2850.45	2435.63	1190.38	2632.67
P52849																			742.045
P52888				222358															2306.11							1609.29			2167.76			7383.2
P52895																										231.259			286.174
P52907								654.762	5270.02	2485.61	6869.76	4491.94	10097.2	10475.8	10162.4	11778.8	6809.94	9492.2	15023.5	4039.37	10466.6					23898.1	1003.11		21658.9
P52943																	76.6079				272.406
P52948																										1633.83			1728.2
P53004																										1420.12			1255.04
P53007																										234.411			341.542
P53041																										726.207			828.486
P53367																										996.838			1423.32
P53396							23840.3	25389.9									1639.48		1860.07							6691.19	2917.97		5175.09	5996.75
P53582																										636.078			680.686
P53597																				1158.76						1870.4			1414.15
P53602																										2527.88			1747.13
P53611																										1239.29			1097.95
P53618																										3835.72	452.558		3286.77	2412.81
P53621													7039.23													10972.7			7536.42
P53634										1446.21				3639.21	23594	4879.45	8598.13	9177.94	14733.8	2606.85	10576.4					3781.17	1326.21	830.348	5097
P53680																										5013.33			2911.24
P53801																										356.784			325.44
P53814																										455.627
P53985																	2267.8
P53990																	1715.88		554.599							3641.69			3277.64
P53992										3978.51	4685.02	3174.41	4066.71	4392.72	2061.71	3338.17										4568.61			3313.3		2593.5	3652.37	2810.04
P53999																	2034.75	778.998	2096.05							4983.1			4724.37
P54105																										541.236			407.873
P54136															639.422											5615.54			5127.97
P54252																										1925.72			1839.59
P54289																																										2165.99
P54577																										5969.05			4570.07
P54578					467.055										1001.1											2923.4			2322.99
P54619																										644.45			430.694
P54652																										1793.8			1621.69
P54687														3808.44					2520.36										1056.4
P54707																										5031.2	3326.97		3891.03	6029.01
P54709																	2233.16		2364.24		2251.27					359.91
P54725																	3990.8	3220.04	3157.14	1563.41	4845.82					1418.78			1157.3
P54727									7900.76	4257.93	7883.25	8381.12	5447.22	19249.6	10448	6092.7	6463.13	5582.19	6735.92	3079.31	7114.43					10589.8	386.068		8057.38		4184.76		1445.72
P54753																	6788.3	9025.09	11285.4	1445.94	12527.2					1741.56			293.454
P54756																		1859.67																							1736.85
P54764			2306550		21046.4		22285.6	21642.6	23546.6	26135.8		19066.1	18044.3	8448.78	9058.16	24485.7	10029.6	11598.2	12819.8	2942.82	13527.9					543.244				20507		30037.4		19690.9	26421.7	7559.36		22781.7	29431.2	41781.9	129288	43021.2
P54793																										7912.23	337.447		6067.93
P54819									5221.05	2963.69	3586.81	6753.71	10070.2	10674.4	11139.2	10960.4	11368.2	11978.5	15187.8	4167.9	15209.8					5817.45			4958.87			2294.54
P54826																	49741.7	6120.09	9690.61	7829.42	13242.4
P54886																										597.472			309.92
P54920																	408.675	1353.44	1506.87	810.076						15513.5	1188.74		14340.9										24997.8
P55000																		2998.79		2437.3
P55001					1272.13				11835.4			23425.9	34027.3	35397.7	29747.8	15399.4	18044	24603.6	23498.6	13554.7	26624.6
P55010															1333.05	442.776	599.551	1952.89								6140.44			5400.95
P55011	1068050	753247	1790990	1296490	193509	164553		102087	93079.2	29444.5			41704.3	222887	8087.17	5349.03	3363.28	425.657			30501.1	1236770	849085			1340.04	20973.3		789.11	141623	116522				157168			41227.7	52709.3	76866.5	70936.3	72074.9
P55036																										7129.62			6402.98
P55039																										1322.58			1289.63
P55042																										1457.06			1075.22
P55058							3731.4	3968.08	11779.1	17264.5	18371.2	12556.1	54532.7	36212.2	33279.6	40393.9	16042	22364.8	27519.2	3283.91	36223.6					722.239		545.552	265.887
P55060																	3376.2	1506.89	2249.39		1812.66					4915.28	121.614		4440.83									1278.46
P55072					2357.48	1840.62	3272.8	3503.22	6526.11	6290.06	7881.06	8548.43	12938.9	12142.4	16214.2	13210.4	8674.57	11178.7	18610.4	3231.21	9750.54					26182.8	1149.33	482.549	22368.8	6829.73	5866.46	6208.34	4368.34					4057.69	2427.64	1837.62	1617.1	2771.59
P55083													1163.12
P55084																										4589.98	1383.33	393.796	4258.93	4429.42
P55107		18033.7			6025.79	8267.92																					1596.99		336.045
P55145															8468.28		5252.86	6156.38	7835.33	6906.96	6562.09					1450.17	652.467		877.581
P55196																					467.51					2730.14			2464.85
P55209						693.39		719.063					3328.33		1938.25	3024.19	4068.33	5226.04	2476.64	3535	3377.06					3463.51			2684.64				824.31					4188.81		887.803
P55210																										232.096			601.813
P55212																										776.829		587.377	877.65
P55263																	1956.79									5978.56			4771.76
P55265																										1650.89			1081.24
P55268									16244.3	18357.6			1345.85	10658.4	15054.6																	5490.6	16827.9
P55283										1087.29		6391.58	5800.04	8908.41	25218.5	18196.3	29773.8	32065.6	33899.1	8619.68	48190.7
P55285									9252.38	13903.9	10549.8	10437.9	29203.7	30485.6	30052.4	29904.9	6434.07	5530.2	4555.91	1805.14	9367.15
P55287													5007.93	1596.4			3271.32	2319.03	2772.99		2684.58
P55327																										3573.08			3453.85
P55735																										3125.19			819.887
P55769									4098.65																	2124.03			1490.57
P55786									2223.42	3632.19	3486.86	3961.22	7923.11	7148.95	11299	11716.2	4286.06	6996.88	8109.04	2395.6	9994.33					10369.8	691.354		9454.51	9355.78
P55795												1352.51		827.977	1272.94	1710.77	517.29									5660.4			4623.93
P55809																										6188.44	2148.62		4981.31	8299.81			598.839
P55884																		3365.35	2560.34							4756.67			3259.82
P56134																										9972.59			9164.3
P56159																	4471.67	3953.73	4450.89	2789.77	5139.23
P56192																										2416.35			1642.22
P56381;Q5VTU8																				2345.31									2386.7
P56385																										4645.84			2724.59
P56537													928.888	485.54		275.938	2526.98	1961.39	1196.69	2846.96						15140.6	1120.79	713.462	12514.7
P56556																										551.128			446.979
P57076																										1075.68
P57081																										303.901			217.674
P57087																		1183.11	1892.18		2830.26					1768.83
P57088																										2832.1			2380.51
P57678																				6197.76
P57721																										167.16
P57729																										3725.33			3452.44
P57730																										16688.1	689.973		14591.9
P57735																	265.06									7162.52	1387.72		5206.54
P57737																										1098.03			1012.99
P57740												2258.8		1647.1												547.844			612.886				1306.31
P57772																													379.217
P58107								2675.94											3928.59	3647.22	2452.48					19523	1688.72	819.525	14964.9	5008.66	2943.28
P58215													3607.98	12618.3	10048.8	15110.9	3329.7	4192.57	3666.1	1530.9	4328.85
P58335																	526.863
P58397																					1197.84
P58546									521.624					8149.22		1018.67		978.882	2297.27	1031.82	626.941					1673.85			1234.42
P59190																				2218.81						55912.3	1663.01		44543.8
P59665;P59666																			9374.54	13784.8						69813.1	5634.11		106150									7721.27	6951.74	6130.29
P59998																			3415.03							10266.9	283.105		11489.5
P60174					10547.1	11358.9	9509.27	13782.1	30242.7	30771.9	38277.1	29945.3	89687.8	81801.1	69231.7	94174	72386	83596.6	106031	32024.7	105472	5513.47				15786.9	859.475	690.168	15622.7	3794.85	3353.06	3807.54	3673.68	2921.71	2802.21	2884.92	2347.49	4039.27	4780.15	5131.81	3378.61	3201.48
P60228																	6523.39									10861.8			7485.03
P60331;P60369;P60370;P60409																											9630.24
P60468																										2447.36			7272.42
P60510																										3565.21			3149.2
P60520															779.217		1751.95	2811.19	1631.3	1569.04	2312.28					1822.87			1056.88
P60660									3824.37	4715			3407.13	4121.75		3990.28	3957.57	4328.89	3112.64		1750.94					29233.1			26675.1	3341.23
P60709;P63261		53974.7			36952.2	54949.2	73735.7	51851.2	49893.9	82679.3	59311.9	72663.6	93510.8	96317.7	98599.4	89119.9	51589.4	49602.3	90726.2	26768.7	50325.6	70493.4				746022	22070	6386.26	501987	48566	58149	40777.3	53573.2		12046.6	6603.14		35858.6	26627.7	22740.2	25169.5	20317.8
P60842							3205.08						3407.86	2286.32	3096.7	3519.89	3720.26	1493.91	2388.55	2766.99						19954.8	1166.31	1939.98	15651.9	8908.66	1467.28	2629.77		10200.4
P60866																		2018.7		2171.66						18787	966.26		15398
P60891												1529.16			2955.5	1491.92	2813.55		1902.35							1584.8	559.761		1574.05	909.559								1772.33
P60900													5927.36	8948.77	8215.27	10566.2	2950.21	6449.23	8978.76	3786.63	4719.49					8033.7	983.251		6685.03										6685.11
P60903																										5344.44			5030.27
P60953										196.447			477.524	272.735												9244.99	389.103		6154.75	784.331	668.827	590.996	356.731
P60981					429.758		683.947			502.461				2054.67	1973.14	1983.92	12334.5			1814.79						16095.4	5113.46	1246.02	18985.2	14897.3	2785.87	956.194	512.491			398.715
P60983												8457.16		7694.7	7605.91		2075.01	1999.13	4773.61	3976.61	7513.05					2227.35			1475.23
P60985														17386.3												8241.53			7654.82				1258.71
P61006																										2772.32			2671.61
P61009																										762.819	540.034	781.933	905.004	1866.66
P61011																										1666.92			1150.61
P61019																										16395.2			12560.1
P61020																										5101.38			3825.35
P61026												746.753						867.582	1140.58	924.617						51617.9	821.942	195.207	35422.2
P61077													13500.6	4402.09												2966.31			1829.89
P61081													1517.95													2294.42			2012.12
P61086										987.907			1047.28			1013.81		948.393	1120.1							4417.92			3408.89
P61088	233522	10199.3			185010	109050	75670.7	84614.2	98102.7	171399	168052	186004	122174	219755	163792	174031	38694.8	37463.7	35585.7	13734.7	47123	440423				38567.5	6340.85	2192.9	31104.8	78336.6	39661.6	261954	72306.5	172190		123622	136804	8266.95	12457.2	10921.5	114343	11653.1
P61106																										13540.3	669.844		10175.3
P61158						369.886		383.869		970.112		494.144	1133.79	1393.63	1669.03	1076.66	1561.87	1155.62	4990.22	1569.77	1553.69					17896.4	843.55	172.479	17208.3	1085.6			661.962					3034.15	401.017		1062.6
P61160													1658.57	4691.48	2275.22	1736.9		1363.44								9600.15	545.773		9553.14	2138.98
P61163												2010.62	2735.13	3023.01	3927.99	2710.98	874.325		1905.23							5634.62			3293.08
P61201													2081.02													1425.04			1476.98
P61204;P84077																				986.673						38558.9	2717.42	462.961	43388.6
P61221																										4045.51			4263.49
P61224																	1406.54	811.12		579.611						6673.95	425.063	206.268	7634.31
P61225																										2648.34			2659.66
P61247														9049.12					1603.02	3019.05						16924			20941.1
P61254																				10829.8						22686.1			16306.3
P61266																																							27425.6
P61289																										5087.73			5039.23
P61313																	6057.56	3510.06	2814.5	1787.2	2825.48					17245	1849.06	113.062	16042.6									5072.43
P61326;Q96A72																										2366.25			1844.16
P61353																				3738.02						15564			11368.8
P61421															2625.35											2388.43			1693.22
P61457									14096	20230.5		7365.72	7396.24		35748.3	10349.5	20714.2	17062.4	23841.9	7087.67	34059.8					1117.82			1617.21	24324.9	7487.88		14447.4		7398.32		10881.7	15603	16963.8	20474.7	22015	21266.5
P61513																			872.335	404.658						763.08			971.56
P61586																	3275.18	2726.05	5687.39		3119.12					3157.65			3016.62
P61599																										569.051			392.351
P61604					2147.87	3699.76	3369.05	4404.96	23455.8	25656.5	25299.5	22344.9	20199.1	23264.5	21252.2	22797.7	11052.3	10513.4	22716.2	12923.1	20401					9987.35	898.389		7356.26	16871.1	22797.7	32289	25190.7	18314.6	23332.9	22713.6	20613.1	13734.6	15898.2	19457	17474.3	24742.2
P61619																										4776.8			3912.9
P61626						6510	4696.86	7759.73	5007.06	16157.6	20870.7	170594	27623.4	9670.76	12695	10273.9	9216.67	13653.4	35505.6	47722.4	3211.86					39724.5	25981.8	34965.3	24752	68025.3	67950	13708.4	87035.9		2365.39		3697.06	6361.88	13604.9	15028.7	4009.91	2692.89
P61758														4415.27			1966.38	2241.8	1900.49		1176.43					1053.42			1040.85
P61764																	3337.34												238.865
P61769					786.375			2431.56	3264.04	8029.25	7476.84	5504.23	7478.53	8565.5	13109.7	28241	17550.1	18073.3	17285.2	9502.14	28176.6					2158.6	1276.78	2168.74	5036.53	2861.18	1386.96							2220.92
P61803																										2873.59			3024.52
P61812																	9615.02	13777.6	11897.3	5502.92	16509.5
P61916									3607.91	7657.64		13203.8	11324.9	9181.46	13613.4		17894.5	13219.4	30247.5	6465.69	16167					678.988		863.896	1922.35										485.625			1189.25
P61923																										3457.15	222.575		2874.4
P61956					2224.58			5217.88	11162.9	17707.3			30932.6	41913.8			43075	54052.7	54005.6	24529.1	51097					6596.45			2405.48			1886.17							764.647
P61960												5927.01	15256.5	15362.2	12711.9	12586.4	10342.1	18159	14405.2	3914.18	15401.3					6875.05			4828.19
P61962																										1208.01			506.05
P61964																													292.419												7059.39
P61966																										2810.33			1921.71
P61970									2811.23	4306.2	5119.9	5909.04	15594.6	7308.6	9060.01	6725.4	5795.6	6953.34	14298.1	1857.76	15786.3					3464.54			3153.8	2193.01
P61978					3427.06	4209.04	4120.43	3406.86	10052	9032.12	11283.1	10392.9	14337.3	17148.2	11669.3	11971.6	17400.7	13895.8	15415.8	6274.27	13443.5					28893.4	801.76	123.073	23592.3	3873.32	3823.48	2161.61	3129.01					9736.7	4156.6	2656.02	3887.92	2924.86
P61981									3672.94				10707.4	9995.16	64559.2	6585.34	9138.92	9479.79	11236.6	2311.92	7801.2					11645	290.22		11696.4										1090.84
P62070																										2317.99			1231.58
P62081									350.529								3373.35	2044.08	2929	802.301						19969.4	882.577		16540.4									5059.32	863.377			1790.09
P62136											513.141	656.81	11659.4	348.58	1190.09	854.986	1906.22	778.438	1341.48		479.676					5943.55	137.706		4930.5		211.184							330.13
P62140																										5568.84			4559.48
P62191																										11231.2			6159				1864.9
P62195																		2869.51								6754.53			6480.03									2019.18
P62241																				3078.19						29402.3	5365.51		28945.3
P62244																		3232.44	5132.67		3955.84					16232.3			13389
P62249										1510.26				752.561	543.619	1112.83	1725.07	2026.2	2977.88	2791.26						22420.4	924.203		16114.3	1430.08									1927.01
P62253																										950.748			994.885
P62256																										1471.76			1611.18
P62258									51705.1	33907	31919.4	35942.3	59217.4	43365.3	59402.8	88196.5	14861.1	18229.8	30863	6955.74	15111.3					82273.1	8194.18	2234.44	54164.7	60699.2								4414.43	7932
P62263																				3151.24						16675.9			11436.6										472.425
P62266																										11769.7			9230.05
P62269																	1909.47	1810.72	2006.39	3028.37	1297.82					18865.7	290.682		17720.9										2231.82
P62273																										3761.99			3621.99
P62277																		2458.69	2455.55	14789.1						24443.8	589.024		20235.7									2870.93
P62280																	2084.39		6513.51	4920.55						23547.3			14705.1									8005.27
P62304													2325.41				773.68	1849.82								2016.26			1483.9
P62306														782.353		2134.69			2765.86
P62310									2243.96	1403.16	3003.31	3021.85		4102.33	3347.99	2654.99	1042.11	6503.67	5668.64	3656.87	2737.66					2495.74			2620.78
P62312																	2803.65	1211.22	3798.16		2603.39					1465.14			2091.21
P62314		4265.6			13230.8		887.289	765.288	679.748	753.778	1112.27	1545.06	1200.49	1762.86	1830.52	1269.92	8032.98	2741.87	5470.69	1426.94	2919.26					4543.5	392.465	231.645	4086.79		794.266	1919.99	1958.41					2022.35	1844.18	579.136	1458.02	493.908
P62316													1771.09				758.133		7078.48	2747.45	3526.44					2949.88			2644.61	832.087
P62318													20391.7	12936.4			6300.58	10871.6	10624.7	5223.86	3945.1					10831.2	581.719	200.447	6781.27
P62328									9243.5				8378.8				4525.07	8509.28	6410.73		7537.76
P62330																										10343.2	968.847		9224.94
P62333																			2387.73							8079.94			7393.35									1055.98
P62341																										754.703			868.541
P62424									3745.39	10400.9			2343.58	4419.99			3450.51	4118.03	3552.24	1111.51	4111.7					19283.3			7276.44			6489
P62495															1414.45	229.368										6015.46	2723.52	1352.29	4196.84	5554.92	2742.17	2235.8
P62633																	1776.55	2167.42	1150.88		2565.93
P62701								564.877	555.467					1313.59	1694.81		6735.02	5591.76	4843.45	2393.14	5245.83					14537.3	2175.24		11528.2	7231.48	2879.32							6402.98				1903.3
P62714																										571.474			344.52
P62736		6765.47			5264.8	6793.05	12145.1	7393.97	4950.83	6539.08	2580.45	5694.37	6716.76	7817.8	9738	6908.18										52625.4	1294.16	333.424	47121.2	5159.01	7795.57	10291.6	8569.47
P62750					4846.32									5375.18			874.908			1436.29						29010.5	3030.9		28947.2				6181.93
P62753																	6457.95	3560.93	2430.61	2965.43						9395.71			7633.29									3810
P62760																										2428.41			2467.73
P62805					49125.4	47082.7	56753	59029.9	27712.4	55717.9	38716	38685.8	37940.8	49006.9	51354.3	44956.7	145351	149330	141798	75457.8	116743	27478	26956.3			560213	53120.9	9156.03	602782	22310.4	32108.4	23086	32831.9	3496.3	7672.23	5839.11	5596.2	98245	79227.6	30329.9	33613.1	26591.5
P62820										1431.3		2301							6166.14	5153.96	4540.51					58433.4	2382.77	833.295	54508.6		557.753		1097.16
P62826					2370.94	2016.97		3727.1	7178.1	4982.64	6781.95	7954.89	10260.3	12267.2	11785.4	15795.5	8843.54	11111.9	16455.4	3903.28	18222.2					9011.04	574.306		6765.1		2275.56							8410.25
P62829					745.99		1702.92			904.583		671.221		1009.72				679.258		2033.92						10128.6			6688.15	1006.68
P62834																										1404.74			1363.93
P62841																	2806.97		430.599		2679.72					5893.81			3652.9	449.714	986.172	534.94	474.769					838.831	1307.62
P62847																	3335.33		656.106							15957	2273.19	540.81	16764.2	2944.55								3665.52
P62851																	3004.93			2792.39						10510.6			20190.7
P62854													8911.84				795.679	1006.29	477.404	1808.24						79800.9			76629									17654.6	531.622
P62857									6732.79	6107.6	8275.62		11000.8	16071.9	17515.5	19961.2	10962.7	14782.7	12527.2	8425.94	9619.46					16098.4			6390.68										39742.6		8896.91
P62861																		1186.14	541.42	2766.44	1741.03					13126.3			10863.5
P62873																	13220.3	9501.16	7297.4	2086.04	10133.2					1101.52
P62875																										801.488			783.281
P62879																	8968.51	7704.36	7958.57	2084.55	8296.23					6492.18			2285.08
P62888													1441.05				705.405	1120.75	2471.88	2342.32						5152.75			6345.84
P62891;Q59GN2																										5821.62			3771.18
P62899					1047.36	986.71	1263.61	804.618		1392.52	1233.84	1761.49					3645.01	3264.32	3674.21	3876.85						10919.2	282.278	115.337	8031.23	471.655	1357.76							3982.15	2616.39		898.314	1446
P62906										1576.82			6066.24		4811.48	3584.74				501.097						22472.1	975.425	1644.26	16232.7	2999.64			4331.98
P62910																	1457.62			2729.42						10204.4			7225.23										886.438
P62913																572.499				1091.58						9841.73	4830.66	3591.81	8832.17	62375.1	12096.4
P62917																	8278.8			2460.14						4480.33			11564.5											11330	6945.49	11739.4
P62937	83755.7	76828.6		51092.6	19142.1	20373.1	23992.9	17701.2	48962.6	40843.8	56711	59297.5	76983.9	91189.2	114870	104066	106456	135919	132017	44713.1	179794	80010.9	103211			142048	6453.91	3170.32	117254	13093.5	8072.3	12788.1	8839.28					41481.4	13602.8	5380.5	11983.5	9449.44
P62942									32320.5				79379.6				9826.89	14620	11157.3	10858.9	20452.9					4585.54			5279.1
P62987					4195.8	7579.65	16426.7	12071	24227.6	31094.4	44722.3	44277.2	39807.8	41739.8	38262.9	35706.5	52227.3	50082.7	42024.3	77587.7	38030	8140.1				352206	39888.4	22463.2	282382	29795.9	28883.6	29386.2	26134.5	7711.17	12176.6	20638.1	15889.7	9751.35	3974.4	5993.96	4406.66	2113.75
P62993										1792.78	1048.68		3850.95	2977.5	2113.09	4108.01	4681.33	7427.66	7903.41	2728.59	5150.49					1937.06			2086.65
P62995																										2815.03	807.948		1825.03
P63000													1593.42													7808.24			8051.36
P63010																			3365.95							6563.6	2451.97	908.571	5066.92	8290.02
P63098																										3224.87			1971.64
P63104					3498.62	5868.69	7624.26	6138.99	10338.8	9942.65	12875.9	13898.6	18703.3	22661.7	21882.1	18546.3	4678.72	4741.32	6854.17	1587.13	8114.88					57732.9	3390.31	528.539	51744.7	34006.6	3136.68							4431.39	3676.57
P63151																1907.23										3643.52	560.784		3249.1
P63165																	4970.6	6196.39	4501.17	1720.47	5949.52					786.947
P63167																	7051.29	4008.26	10693.7	2191.4	5948.56					18392.3			9029.67
P63172																										715.028			519.905
P63173													493.762							1189.91						13951.3	346.814		11573.1
P63208					854.887		632.044	1251.64	826.361	1573.05	1662.48	1656.38	2704.82	1197.99	4862.37	12891.3	863.451	901.964	1000.88		1048.32					5339.79	2474.24	376.029	4618.12	5547.21	961.349		821.884					907.34
P63220																	8542.29	6133.28	9895.14	5629.46	6475.67					15997.5			11903.6
P63241									1417.36					35001.2	9936.96	15870.5	2414.35	3311.88	3928.66	808.159	2188.36					10924.8	5460.88	2995.4	7087.53	8777.71	1520.46
P63244					55234.5			68691.1						6403.79	28132.2		4399.28	4876.98	5932.75	3847.2	3790.28					13960.7	621.419		11971.4		96793.1			109875	73168.2				4048.89
P63279									13366.2				22557.8	39030.4	35838.1	31123.8	19717.8	25206.1	21477.9	5659.19	27449.4					8566.73			6167.47
P63313															5109.33		20483.8	20969.1	16357.4	19098.7	12996.1																	2112.67	2095.14
P67775																										3591.26			4215.35
P67809													2922.35				841.789	1586.21	1254.21	597.286	1033.68					2919.74			3162.44										277.872
P67812																										2227.45			1167.35
P67870																										5600.37			3852
P67936						4155.08	3246.07	4378.96	3242.42	9647.09	2928.97	12595.5	7439.04	7519.55	14219.5	6334.82	3643.72	7069.64	14778.9	5818.13	3504.89	46774.3				10667.8	2772.71	650.35	11839.6	1991.94	8445.56	10467.3	7988.99	6402.81	3944.25	9263.47	7694.69	4337.16	5120.06	4860.54	4175.72	2094.63
P68036									1382.96				4237.89	6470.71	7744.78	5428.1	4732.46	5606.26	5663.11	1849.71	5524.29					6475.24			3994.89
P68104;Q5VTE0					4792.77		6185.49	5707.34	9425.26	8154.1	9250.82	11886.3	20053	10118.4	14900.5	32448.3	15505.3	15546.4	28379.1	13061	9679.78					228800	8367.13	3583.07	159673	3440.3	2915.94	10370.5						8663.86	15703.4	2477.98	14700.9	5173.72
P68366					2848.22	2824.64	3045.15	3016.35	1564.71	3223.94	3098.68	3999.91	11426.2	7610.53	10549.6	9324.26	11253.5	6498.2	7482.68	3115.06	4716.11					12645.1	1864.99		10456	2234.05	2736.18	3472.67	3524.52								2167.3
P68371										52963.5			2818.89						3725.13		8371.83					8596.21	1029.04		13411.9
P68400																										1551.34			1223.56
P68402								1267.25	2478.1	2607.45	2052.43	3038.41	10282.2	4930.62	5603.38	5719.94			2204.14							10348.6	338.61		9401.35
P68871	18107.2	31145.4	552196	22647.5	109493	131831	64216.3	102295	74102.3	37905.9	91150	83667.6	106565	34355.4	39711.3	61392.5	41043.5	27938	36610	26326.9	47922.3					47649	76232.4	60327.3	49282.2	75878.5	71076.2	23817.6	53506.7	75326.7	60955.4	78588.9	55044.2	53567.7	28027.9	31883.9	22993.8	23244.1
P69849;Q15155;Q5JPE7																			427.371							3050.92			2112.48
P69905	161711	58704.8		361235	29981.4	54024.8	60291.3	41884.3	18229.5	30926.1	26189.7	51254.6	12641.6	28043.7	15171	12726	8167.12	10670.9	7363.26	14620.7	7491.89					8147.8	24067.9	24583.1	10975.8	12792.3	29469.8	18926.1	24634.2	15305.9	19737	25144.1	25459.9	24040.3	17864.5	22964.9	13467.2	18179.8
P78310																					2195.84
P78318																										1237.66			942.893
P78324													820.466																379.894
P78329																										283.097			373.963
P78330									4431.44				6079.86	7497.41	7332.05	7623.63	983.979	1350.3	1444.6	808.204	2058.64					1079.13			1394.43
P78344																		1104.52								3250.1			3022.9
P78347																										788.79			816.449
P78371														3185.44	903.196	6392.06	2739.46	1713.9	2023.41		1554.87					7787.1	925.18		6892.82	563.915								1740.82
P78385					2223.14												6580.75	6001.05	3241.34	13809.9							112167	7690.87		18825.2			1303.75	2124.67				275751		16537.4
P78386																		7003.1		18659.3						18159.6	440553	9625.81	2071.31									668156		52611.6
P78406																		1102.31								1224.81			356.802
P78417													4651.56			4495.08		2589.59	4589.63		4857.81					7699.7			5653.23
P78504																	1100.36	2219.99	1516.03		2263.4
P78509																	1619.44	1153.17	2770.56	230.626	3559.28																		6574.6
[truncated: 2,335 more rows]
